# Supplementary material for: Di-μ-nicotinamide-κ2 O:N 1;κ2 N 1:O-bis­[aqua­bis­(4-meth­oxy­benzoato-κO)copper(II)]
Source: Acta Crystallogr Sect E Struct Rep Online. 2010 Jun 16;66(Pt 7):m807–8. doi: 10.1107/S1600536810022415 (PMC3006745; doi:10.1107/S1600536810022415)
Supplement: Supplementary file 1 [file e-66-0m807-sup1.cif]

##############################################################################
###                                                                        ###
###        Electronic paper (Acta Crystallographica Section E)             ###
###                                                                        ###
##############################################################################
#                                                                            #
# This CIF contains the data in a paper accepted for publication in Acta     #
# Crystallographica Section E. It conforms to the requirements of Notes      #
# for Authors for Section E, and has been peer reviewed under the auspices   #
# of the IUCr Commission on Journals.                                        #
#                                                                            #
# Full details of the Crystallographic Information File format               #
# are given in the paper "The Crystallographic Information File (CIF):       #
# a New Standard Archive File for Crystallography" by S. R. Hall, F. H.      #
# Allen and I. D. Brown [Acta Cryst. (1991), A47, 655-685].                  #
#                                                                            #
# The current version of the core CIF dictionary is obtainable from          #
# ftp://ftp.iucr.org/pub/cif_core.dic. The current version number is 2.4.    #
#                                                                            #
# Software is freely available for graphical display of the structure(s) in  #
# this CIF.  For information consult the CIF home page http://www.iucr.org/  #
# cif/home.html                                                              #
#                                                                            #
# This file may be used for bona fide research purposes within the           #
# scientific community so long as proper attribution is given to the journal # 
# article from which it was obtained.                                        #
#                                                                            #
##############################################################################
                                             
data_I
_audit_creation_method     SHELXL-97
_chemical_name_systematic
;
Di-\m-nicotinamide-\k^2^<i>O</i>:<i>N</i>^1^;\k^2^<i>N</i>^1^:<i>O</i>-
bis[aquabis(4-methoxybenzoato-\k<i>O</i>)copper(II)]
;
_chemical_name_common     ?
_chemical_formula_moiety     'C44 H44 Cu2 N4 O16'
_chemical_formula_sum     'C44 H44 Cu2 N4 O16'
_chemical_formula_iupac     '[Cu2 (C8 H7 O3)4 (C6 H6 N2 O)2 (H2 O)2]'
_chemical_formula_weight     1011.93
_chemical_melting_point     ?
_symmetry_cell_setting     monoclinic
_symmetry_space_group_name_H-M     'P 21/n'
_symmetry_space_group_name_Hall     '-P 2yn'
loop_
    _symmetry_equiv_pos_as_xyz
    'x, y, z'
    '-x+1/2, y+1/2, -z+1/2'
    '-x, -y, -z'
    'x-1/2, -y-1/2, z-1/2'
_cell_length_a     14.1707(3)
_cell_length_b     8.4319(2)
_cell_length_c     18.0225(3)
_cell_angle_alpha     90.00
_cell_angle_beta     95.847(2)
_cell_angle_gamma     90.00
_cell_volume     2142.23(8)
_cell_formula_units_Z     2
_cell_measurement_reflns_used     9977
_cell_measurement_theta_min     2.67
_cell_measurement_theta_max     28.47
_cell_measurement_temperature     100(2)
_exptl_crystal_description     block
_exptl_crystal_colour     blue
_exptl_crystal_size_max     0.37
_exptl_crystal_size_mid     0.37
_exptl_crystal_size_min     0.23
_exptl_crystal_density_diffrn     1.569
_exptl_crystal_density_meas     ?
_exptl_crystal_density_method     'not measured'
_exptl_crystal_F_000     1044
_exptl_absorpt_coefficient_mu     1.073
_exptl_absorpt_correction_type     multi-scan
_exptl_absorpt_process_details     '(SADABS; Bruker, 2005)'
_exptl_absorpt_correction_T_min     0.6782
_exptl_absorpt_correction_T_max     0.7811
_exptl_special_details
;
;
_diffrn_ambient_temperature     100(2)
_diffrn_radiation_type     MoK\a
_diffrn_radiation_wavelength     0.71073
_diffrn_radiation_source     'fine-focus sealed tube'
_diffrn_radiation_monochromator     graphite
_diffrn_measurement_device_type
                          'Bruker Kappa APEXII CCD area-detector diffractometer'
_diffrn_measurement_method     '\f and \w scans'
_diffrn_detector_area_resol_mean     ?
_diffrn_reflns_number     20329
_diffrn_reflns_av_R_equivalents     0.0213
_diffrn_reflns_av_sigmaI/netI     0.0200
_diffrn_reflns_theta_min     1.74
_diffrn_reflns_theta_max     28.47
_diffrn_reflns_theta_full     28.47
_diffrn_measured_fraction_theta_max     0.998
_diffrn_measured_fraction_theta_full     0.998
_diffrn_reflns_limit_h_min     -18
_diffrn_reflns_limit_h_max     18
_diffrn_reflns_limit_k_min     -10
_diffrn_reflns_limit_k_max     11
_diffrn_reflns_limit_l_min     -24
_diffrn_reflns_limit_l_max     24
_diffrn_standards_number     ?
_diffrn_standards_interval_count     ?
_diffrn_standards_interval_time     ?
_diffrn_standards_decay_%     ?
_refine_special_details
;
Refinement of <i>F</i>^2^ against ALL reflections. The weighted <i>R</i>-factor
<i>wR</i> and goodness of fit <i>S</i> are based on <i>F</i>^2^, conventional
<i>R</i>-factors <i>R</i> are based on <i>F</i>, with <i>F</i> set to zero for
negative <i>F</i>^2^. The threshold expression of <i>F</i>^2^ >
\s(<i>F</i>^2^) is used only for calculating <i>R</i>-factors(gt) <i>etc</i>.
and is not relevant to the choice of reflections for refinement.
<i>R</i>-factors based on <i>F</i>^2^ are statistically about twice as large
as those based on <i>F</i>, and <i>R</i>- factors based on ALL data will be
even larger.
;
_reflns_number_total     5403
_reflns_number_gt     4813
_reflns_threshold_expression     I>2\s(I)
_refine_ls_structure_factor_coef     Fsqd
_refine_ls_matrix_type     full
_refine_ls_R_factor_all     0.0306
_refine_ls_R_factor_gt     0.0258
_refine_ls_wR_factor_gt     0.0692
_refine_ls_wR_factor_ref     0.0717
_refine_ls_goodness_of_fit_ref     1.051
_refine_ls_restrained_S_all     1.051
_refine_ls_number_reflns     5403
_refine_ls_number_parameters     316
_refine_ls_number_restraints     0
_refine_ls_hydrogen_treatment     mixed
_refine_ls_weighting_scheme     calc
_refine_ls_weighting_details
         'calc w=1/[\s^2^(Fo^2^)+(0.0384P)^2^+1.1134P] where P=(Fo^2^+2Fc^2^)/3'
_atom_sites_solution_hydrogens     geom
_atom_sites_solution_primary     direct
_atom_sites_solution_secondary     difmap
_refine_ls_shift/su_max     0.001
_refine_ls_shift/su_mean     0.000
_refine_diff_density_max     0.472
_refine_diff_density_min     -0.290
_refine_ls_extinction_method     none
_refine_ls_extinction_coef     ?
loop_
    _atom_type_symbol
    _atom_type_description
    _atom_type_scat_dispersion_real
    _atom_type_scat_dispersion_imag
    _atom_type_scat_source
    'C' 'C' 0.0030 0.0020
                         'International Tables Vol C Tables 4.2.6.8 and 6.1.1.4'
    'H' 'H' 0.0000 0.0000
                         'International Tables Vol C Tables 4.2.6.8 and 6.1.1.4'
    'Cu' 'Cu' 0.3200 1.2650
                         'International Tables Vol C Tables 4.2.6.8 and 6.1.1.4'
    'N' 'N' 0.0060 0.0030
                         'International Tables Vol C Tables 4.2.6.8 and 6.1.1.4'
    'O' 'O' 0.0110 0.0060
                         'International Tables Vol C Tables 4.2.6.8 and 6.1.1.4'
_computing_data_collection     'APEX2 (Bruker, 2007)'
_computing_cell_refinement     'SAINT (Bruker, 2007)'
_computing_data_reduction     'SAINT (Bruker, 2007)'
_computing_structure_solution     'SHELXS97 (Sheldrick, 2008)'
_computing_structure_refinement     'SHELXL97 (Sheldrick, 2008)'
_computing_molecular_graphics     'Mercury (Macrae <i>et al.</i>,  2006)'
_computing_publication_material
                                'WinGX (Farrugia, 1999) and PLATON (Spek, 2009)'
loop_
    _atom_site_type_symbol
    _atom_site_label
    _atom_site_fract_x
    _atom_site_fract_y
    _atom_site_fract_z
    _atom_site_U_iso_or_equiv
    _atom_site_adp_type
    _atom_site_calc_flag
    _atom_site_refinement_flags
    _atom_site_occupancy
    _atom_site_disorder_assembly
    _atom_site_disorder_group
    Cu Cu1 0.832076(11) 0.152692(19) 0.356751(8) 0.00986(6) Uani d . 1 . .
    O O1 0.89942(7) 0.40998(13) 0.27780(5) 0.0155(2) Uani d . 1 . .
    O O2 0.94951(7) 0.16598(12) 0.30792(5) 0.01368(19) Uani d . 1 . .
    O O3 1.28693(8) 0.39532(15) 0.12796(7) 0.0251(2) Uani d . 1 . .
    O O4 0.66614(8) 0.34649(13) 0.32513(6) 0.0181(2) Uani d . 1 . .
    O O5 0.71138(7) 0.14541(12) 0.40038(5) 0.01317(19) Uani d . 1 . .
    O O6 0.32798(7) 0.34252(13) 0.52920(6) 0.0170(2) Uani d . 1 . .
    O O7 1.10015(7) 0.07805(12) 0.58526(5) 0.0153(2) Uani d . 1 . .
    O O8 0.77027(8) 0.04960(14) 0.26669(6) 0.0167(2) Uani d . 1 . .
    H H81 0.7200(18) 0.008(3) 0.2652(13) 0.047(7) Uiso d . 1 . .
    H H82 0.7977(13) -0.001(2) 0.2360(10) 0.017(4) Uiso d . 1 . .
    N N1 0.88593(8) 0.27822(14) 0.44653(6) 0.0118(2) Uani d . 1 . .
    N N2 1.09767(9) 0.27022(17) 0.67244(7) 0.0171(3) Uani d . 1 . .
    H H2A 1.0823(15) 0.365(3) 0.6840(12) 0.029(5) Uiso d . 1 . .
    H H2B 1.1375(14) 0.224(2) 0.7019(11) 0.022(5) Uiso d . 1 . .
    C C1 0.95896(9) 0.30016(17) 0.27686(7) 0.0125(3) Uani d . 1 . .
    C C2 1.04648(9) 0.32640(17) 0.23831(7) 0.0125(3) Uani d . 1 . .
    C C3 1.11660(10) 0.20966(18) 0.23693(8) 0.0152(3) Uani d . 1 . .
    H H3 1.1096 0.1132 0.2608 0.018 Uiso calc R 1 . .
    C C4 1.19625(10) 0.23685(19) 0.20030(8) 0.0187(3) Uani d . 1 . .
    H H4 1.2429 0.1594 0.2003 0.022 Uiso calc R 1 . .
    C C5 1.20666(10) 0.38071(19) 0.16333(8) 0.0173(3) Uani d . 1 . .
    C C6 1.13758(10) 0.49779(18) 0.16412(8) 0.0166(3) Uani d . 1 . .
    H H6 1.1442 0.5936 0.1396 0.020 Uiso calc R 1 . .
    C C7 1.05849(10) 0.46977(18) 0.20197(7) 0.0153(3) Uani d . 1 . .
    H H7 1.0126 0.5484 0.2031 0.018 Uiso calc R 1 . .
    C C8 1.29541(12) 0.5321(2) 0.08255(9) 0.0254(3) Uani d . 1 . .
    H H8A 1.3544 0.5279 0.0607 0.038 Uiso calc R 1 . .
    H H8B 1.2938 0.6258 0.1126 0.038 Uiso calc R 1 . .
    H H8C 1.2437 0.5346 0.0437 0.038 Uiso calc R 1 . .
    C C9 0.65288(9) 0.25480(17) 0.37733(7) 0.0123(3) Uani d . 1 . .
    C C10 0.56660(9) 0.27358(16) 0.41748(7) 0.0121(2) Uani d . 1 . .
    C C11 0.55839(10) 0.19292(18) 0.48349(8) 0.0148(3) Uani d . 1 . .
    H H11 0.6064 0.1240 0.5019 0.018 Uiso calc R 1 . .
    C C12 0.47980(10) 0.21312(18) 0.52268(8) 0.0159(3) Uani d . 1 . .
    H H12 0.4753 0.1586 0.5670 0.019 Uiso calc R 1 . .
    C C13 0.40798(10) 0.31546(17) 0.49503(8) 0.0134(3) Uani d . 1 . .
    C C14 0.41505(10) 0.39815(18) 0.42856(8) 0.0156(3) Uani d . 1 . .
    H H14 0.3669 0.4669 0.4102 0.019 Uiso calc R 1 . .
    C C15 0.49373(10) 0.37730(17) 0.39027(8) 0.0142(3) Uani d . 1 . .
    H H15 0.4985 0.4324 0.3461 0.017 Uiso calc R 1 . .
    C C16 0.32415(10) 0.26991(19) 0.60087(8) 0.0190(3) Uani d . 1 . .
    H H16A 0.2661 0.2992 0.6205 0.028 Uiso calc R 1 . .
    H H16B 0.3771 0.3052 0.6343 0.028 Uiso calc R 1 . .
    H H16C 0.3267 0.1567 0.5958 0.028 Uiso calc R 1 . .
    C C17 0.83872(10) 0.40389(17) 0.47003(8) 0.0152(3) Uani d . 1 . .
    H H17 0.7874 0.4437 0.4394 0.018 Uiso calc R 1 . .
    C C18 0.86367(10) 0.47614(18) 0.53812(8) 0.0169(3) Uani d . 1 . .
    H H18 0.8306 0.5645 0.5524 0.020 Uiso calc R 1 . .
    C C19 0.93883(10) 0.41469(17) 0.58490(8) 0.0153(3) Uani d . 1 . .
    H H19 0.9555 0.4591 0.6316 0.018 Uiso calc R 1 . .
    C C20 0.98863(9) 0.28598(16) 0.56074(7) 0.0114(2) Uani d . 1 . .
    C C21 0.96065(9) 0.22322(16) 0.49060(7) 0.0117(2) Uani d . 1 . .
    H H21 0.9953 0.1395 0.4735 0.014 Uiso calc R 1 . .
    C C22 1.06782(9) 0.20324(17) 0.60760(7) 0.0120(2) Uani d . 1 . .
loop_
    _atom_site_aniso_label
    _atom_site_aniso_U_11
    _atom_site_aniso_U_22
    _atom_site_aniso_U_33
    _atom_site_aniso_U_12
    _atom_site_aniso_U_13
    _atom_site_aniso_U_23
    Cu1 0.00880(8) 0.01102(9) 0.00963(8) 0.00027(6) 0.00037(6) -0.00144(6)
    O1 0.0127(4) 0.0164(5) 0.0175(5) 0.0029(4) 0.0014(4) -0.0019(4)
    O2 0.0120(4) 0.0141(5) 0.0153(4) -0.0002(4) 0.0033(4) -0.0005(4)
    O3 0.0202(5) 0.0259(6) 0.0315(6) -0.0008(5) 0.0141(5) 0.0034(5)
    O4 0.0195(5) 0.0198(6) 0.0158(5) -0.0003(4) 0.0055(4) 0.0042(4)
    O5 0.0114(4) 0.0150(5) 0.0133(4) 0.0011(4) 0.0024(3) -0.0006(4)
    O6 0.0133(5) 0.0200(5) 0.0183(5) 0.0049(4) 0.0049(4) 0.0030(4)
    O7 0.0165(5) 0.0120(5) 0.0168(5) 0.0028(4) -0.0017(4) -0.0015(4)
    O8 0.0116(5) 0.0229(6) 0.0154(5) -0.0010(4) 0.0013(4) -0.0084(4)
    N1 0.0112(5) 0.0113(6) 0.0128(5) 0.0002(4) 0.0002(4) -0.0008(4)
    N2 0.0184(6) 0.0162(7) 0.0155(6) 0.0042(5) -0.0048(5) -0.0034(5)
    C1 0.0118(6) 0.0150(6) 0.0102(5) -0.0009(5) -0.0017(5) -0.0029(5)
    C2 0.0113(6) 0.0147(7) 0.0113(6) -0.0004(5) 0.0001(5) -0.0018(5)
    C3 0.0154(6) 0.0133(7) 0.0171(6) 0.0007(5) 0.0025(5) 0.0006(5)
    C4 0.0154(6) 0.0186(7) 0.0224(7) 0.0039(6) 0.0042(5) 0.0005(6)
    C5 0.0139(6) 0.0213(7) 0.0172(6) -0.0031(6) 0.0046(5) -0.0014(6)
    C6 0.0191(7) 0.0153(7) 0.0155(6) -0.0014(5) 0.0025(5) 0.0012(5)
    C7 0.0156(6) 0.0156(7) 0.0147(6) 0.0013(5) 0.0010(5) -0.0008(5)
    C8 0.0256(8) 0.0279(9) 0.0243(7) -0.0082(7) 0.0101(6) 0.0011(7)
    C9 0.0124(6) 0.0130(6) 0.0112(6) -0.0021(5) 0.0001(5) -0.0027(5)
    C10 0.0117(6) 0.0118(6) 0.0128(6) -0.0004(5) 0.0009(5) -0.0007(5)
    C11 0.0139(6) 0.0156(7) 0.0149(6) 0.0048(5) 0.0021(5) 0.0026(5)
    C12 0.0175(7) 0.0165(7) 0.0141(6) 0.0036(5) 0.0037(5) 0.0038(5)
    C13 0.0117(6) 0.0136(7) 0.0153(6) 0.0005(5) 0.0028(5) -0.0015(5)
    C14 0.0140(6) 0.0141(7) 0.0184(6) 0.0033(5) -0.0005(5) 0.0024(5)
    C15 0.0149(6) 0.0137(7) 0.0138(6) 0.0005(5) 0.0002(5) 0.0031(5)
    C16 0.0178(7) 0.0209(8) 0.0194(7) 0.0025(6) 0.0079(5) 0.0020(6)
    C17 0.0131(6) 0.0132(7) 0.0186(6) 0.0019(5) -0.0024(5) -0.0015(5)
    C18 0.0151(6) 0.0146(7) 0.0205(7) 0.0045(5) -0.0013(5) -0.0051(5)
    C19 0.0146(6) 0.0155(7) 0.0153(6) 0.0000(5) -0.0011(5) -0.0053(5)
    C20 0.0100(6) 0.0110(6) 0.0132(6) -0.0010(5) 0.0006(5) 0.0001(5)
    C21 0.0106(6) 0.0111(6) 0.0136(6) -0.0005(5) 0.0019(5) -0.0002(5)
    C22 0.0108(6) 0.0121(6) 0.0131(6) -0.0005(5) 0.0006(5) 0.0018(5)
_geom_special_details
;
All e.s.d.'s (except the e.s.d. in the dihedral angle between two l.s. planes)
are estimated using the full covariance matrix. The cell e.s.d.'s are taken
into account individually in the estimation of e.s.d.'s in distances, angles
and torsion angles; correlations between e.s.d.'s in cell parameters are only
used when they are defined by crystal symmetry. An approximate (isotropic)
treatment of cell e.s.d.'s is used for estimating e.s.d.'s involving l.s.
planes.
;
loop_
    _geom_bond_atom_site_label_1
    _geom_bond_atom_site_label_2
    _geom_bond_site_symmetry_2
    _geom_bond_distance
    _geom_bond_publ_flag
    Cu1 O2 . 1.9634(10) ?
    Cu1 O5 . 1.9548(10) ?
    Cu1 O7 3_756 2.3655(10) ?
    Cu1 O8 . 1.9667(10) ?
    Cu1 N1 . 2.0171(11) ?
    O1 C1 . 1.2540(17) ?
    O2 C1 . 1.2754(17) ?
    O3 C8 . 1.426(2) ?
    O4 C9 . 1.2466(17) ?
    O5 C9 . 1.2808(17) ?
    O6 C13 . 1.3634(17) ?
    O6 C16 . 1.4355(17) ?
    O7 Cu1 3_756 2.3655(10) ?
    O8 H81 . 0.79(3) ?
    O8 H82 . 0.83(2) ?
    N1 C17 . 1.3444(18) ?
    N1 C21 . 1.3401(17) ?
    N2 C22 . 1.3278(18) ?
    N2 H2A . 0.86(2) ?
    N2 H2B . 0.83(2) ?
    C1 C2 . 1.4985(19) ?
    C2 C7 . 1.394(2) ?
    C3 C2 . 1.4007(19) ?
    C3 C4 . 1.383(2) ?
    C3 H3 . 0.9300 ?
    C4 H4 . 0.9300 ?
    C5 O3 . 1.3650(17) ?
    C5 C4 . 1.399(2) ?
    C5 C6 . 1.391(2) ?
    C6 C7 . 1.390(2) ?
    C6 H6 . 0.9300 ?
    C7 H7 . 0.9300 ?
    C8 H8A . 0.9600 ?
    C8 H8B . 0.9600 ?
    C8 H8C . 0.9600 ?
    C9 C10 . 1.4912(18) ?
    C10 C15 . 1.4030(19) ?
    C11 C10 . 1.3856(19) ?
    C11 C12 . 1.3886(19) ?
    C11 H11 . 0.9300 ?
    C12 C13 . 1.3876(19) ?
    C12 H12 . 0.9300 ?
    C13 C14 . 1.399(2) ?
    C14 C15 . 1.381(2) ?
    C14 H14 . 0.9300 ?
    C15 H15 . 0.9300 ?
    C16 H16A . 0.9600 ?
    C16 H16B . 0.9600 ?
    C16 H16C . 0.9600 ?
    C17 H17 . 0.9300 ?
    C18 C17 . 1.3833(19) ?
    C18 C19 . 1.3895(19) ?
    C18 H18 . 0.9300 ?
    C19 H19 . 0.9300 ?
    C20 C19 . 1.3886(19) ?
    C20 C21 . 1.3903(18) ?
    C21 H21 . 0.9300 ?
    C22 O7 . 1.2345(17) ?
    C22 C20 . 1.5053(18) ?
loop_
    _geom_angle_atom_site_label_1
    _geom_angle_atom_site_label_2
    _geom_angle_atom_site_label_3
    _geom_angle_site_symmetry_1
    _geom_angle_site_symmetry_3
    _geom_angle
    _geom_angle_publ_flag
    O2 Cu1 O7 . 3_756 85.44(4) ?
    O2 Cu1 O8 . . 88.96(4) ?
    O2 Cu1 N1 . . 93.49(4) ?
    O5 Cu1 O2 . . 176.73(4) ?
    O5 Cu1 O7 . 3_756 97.41(4) ?
    O5 Cu1 O8 . . 89.07(4) ?
    O5 Cu1 N1 . . 88.22(4) ?
    O8 Cu1 O7 . 3_756 97.34(4) ?
    O8 Cu1 N1 . . 173.84(5) ?
    N1 Cu1 O7 . 3_756 88.50(4) ?
    C1 O2 Cu1 . . 112.27(9) ?
    C5 O3 C8 . . 117.64(13) ?
    C9 O5 Cu1 . . 114.26(9) ?
    C13 O6 C16 . . 116.39(11) ?
    C22 O7 Cu1 . 3_756 134.96(9) ?
    Cu1 O8 H82 . . 125.4(12) ?
    Cu1 O8 H81 . . 123.2(18) ?
    H82 O8 H81 . . 103(2) ?
    C17 N1 Cu1 . . 120.44(9) ?
    C21 N1 Cu1 . . 120.36(9) ?
    C21 N1 C17 . . 118.32(12) ?
    C22 N2 H2A . . 122.8(14) ?
    C22 N2 H2B . . 120.0(14) ?
    H2B N2 H2A . . 116.8(19) ?
    O1 C1 O2 . . 123.25(13) ?
    O1 C1 C2 . . 119.15(13) ?
    O2 C1 C2 . . 117.60(12) ?
    C3 C2 C1 . . 121.78(13) ?
    C7 C2 C1 . . 119.50(12) ?
    C7 C2 C3 . . 118.72(13) ?
    C2 C3 H3 . . 119.8 ?
    C4 C3 C2 . . 120.44(14) ?
    C4 C3 H3 . . 119.8 ?
    C3 C4 C5 . . 120.11(14) ?
    C3 C4 H4 . . 119.9 ?
    C5 C4 H4 . . 119.9 ?
    O3 C5 C4 . . 115.72(14) ?
    O3 C5 C6 . . 124.15(14) ?
    C6 C5 C4 . . 120.13(13) ?
    C5 C6 H6 . . 120.4 ?
    C7 C6 C5 . . 119.18(14) ?
    C7 C6 H6 . . 120.4 ?
    C2 C7 H7 . . 119.3 ?
    C6 C7 C2 . . 121.41(13) ?
    C6 C7 H7 . . 119.3 ?
    O3 C8 H8A . . 109.5 ?
    O3 C8 H8B . . 109.5 ?
    O3 C8 H8C . . 109.5 ?
    H8A C8 H8B . . 109.5 ?
    H8A C8 H8C . . 109.5 ?
    H8B C8 H8C . . 109.5 ?
    O4 C9 O5 . . 123.30(13) ?
    O4 C9 C10 . . 119.63(12) ?
    O5 C9 C10 . . 117.05(12) ?
    C11 C10 C9 . . 120.61(12) ?
    C11 C10 C15 . . 118.88(13) ?
    C15 C10 C9 . . 120.48(12) ?
    C10 C11 C12 . . 121.22(13) ?
    C10 C11 H11 . . 119.4 ?
    C12 C11 H11 . . 119.4 ?
    C11 C12 H12 . . 120.3 ?
    C13 C12 C11 . . 119.38(13) ?
    C13 C12 H12 . . 120.3 ?
    O6 C13 C12 . . 123.72(13) ?
    O6 C13 C14 . . 116.04(12) ?
    C12 C13 C14 . . 120.24(13) ?
    C13 C14 H14 . . 120.1 ?
    C15 C14 C13 . . 119.77(13) ?
    C15 C14 H14 . . 120.1 ?
    C10 C15 H15 . . 119.7 ?
    C14 C15 C10 . . 120.51(13) ?
    C14 C15 H15 . . 119.7 ?
    O6 C16 H16A . . 109.5 ?
    O6 C16 H16B . . 109.5 ?
    O6 C16 H16C . . 109.5 ?
    H16A C16 H16B . . 109.5 ?
    H16A C16 H16C . . 109.5 ?
    H16B C16 H16C . . 109.5 ?
    N1 C17 C18 . . 122.43(12) ?
    N1 C17 H17 . . 118.8 ?
    C18 C17 H17 . . 118.8 ?
    C17 C18 C19 . . 119.00(13) ?
    C17 C18 H18 . . 120.5 ?
    C19 C18 H18 . . 120.5 ?
    C18 C19 H19 . . 120.5 ?
    C20 C19 C18 . . 118.94(12) ?
    C20 C19 H19 . . 120.5 ?
    C19 C20 C21 . . 118.40(12) ?
    C19 C20 C22 . . 124.05(12) ?
    C21 C20 C22 . . 117.45(12) ?
    N1 C21 C20 . . 122.83(13) ?
    N1 C21 H21 . . 118.6 ?
    C20 C21 H21 . . 118.6 ?
    O7 C22 N2 . . 123.72(13) ?
    O7 C22 C20 . . 119.57(12) ?
    N2 C22 C20 . . 116.69(12) ?
loop_
    _geom_torsion_atom_site_label_1
    _geom_torsion_atom_site_label_2
    _geom_torsion_atom_site_label_3
    _geom_torsion_atom_site_label_4
    _geom_torsion_site_symmetry_1
    _geom_torsion_site_symmetry_2
    _geom_torsion_site_symmetry_3
    _geom_torsion_site_symmetry_4
    _geom_torsion
    _geom_torsion_publ_flag
    O7 Cu1 O2 C1 3_756 . . . -166.69(9) ?
    O8 Cu1 O2 C1 . . . . 95.87(9) ?
    N1 Cu1 O2 C1 . . . . -78.48(9) ?
    O7 Cu1 O5 C9 3_756 . . . -177.06(9) ?
    O8 Cu1 O5 C9 . . . . -79.78(9) ?
    N1 Cu1 O5 C9 . . . . 94.69(9) ?
    O2 Cu1 N1 C17 . . . . 128.61(11) ?
    O2 Cu1 N1 C21 . . . . -62.33(11) ?
    O5 Cu1 N1 C17 . . . . -48.59(11) ?
    O5 Cu1 N1 C21 . . . . 120.47(11) ?
    O7 Cu1 N1 C17 3_756 . . . -146.05(11) ?
    O7 Cu1 N1 C21 3_756 . . . 23.01(10) ?
    Cu1 O2 C1 O1 . . . . -0.05(16) ?
    Cu1 O2 C1 C2 . . . . 179.28(9) ?
    Cu1 O5 C9 O4 . . . . 8.36(17) ?
    Cu1 O5 C9 C10 . . . . -169.82(9) ?
    C16 O6 C13 C12 . . . . 5.6(2) ?
    C16 O6 C13 C14 . . . . -174.33(13) ?
    Cu1 N1 C17 C18 . . . . 168.29(11) ?
    C21 N1 C17 C18 . . . . -1.0(2) ?
    Cu1 N1 C21 C20 . . . . -166.33(10) ?
    C17 N1 C21 C20 . . . . 3.0(2) ?
    O1 C1 C2 C3 . . . . 178.44(12) ?
    O1 C1 C2 C7 . . . . -2.31(19) ?
    O2 C1 C2 C3 . . . . -0.91(19) ?
    O2 C1 C2 C7 . . . . 178.33(12) ?
    C1 C2 C7 C6 . . . . -178.58(12) ?
    C3 C2 C7 C6 . . . . 0.7(2) ?
    C4 C3 C2 C1 . . . . 179.42(13) ?
    C4 C3 C2 C7 . . . . 0.2(2) ?
    C2 C3 C4 C5 . . . . -0.9(2) ?
    C4 C5 O3 C8 . . . . 173.01(14) ?
    C6 C5 O3 C8 . . . . -6.9(2) ?
    O3 C5 C4 C3 . . . . -179.07(13) ?
    C6 C5 C4 C3 . . . . 0.9(2) ?
    O3 C5 C6 C7 . . . . 179.92(13) ?
    C4 C5 C6 C7 . . . . 0.0(2) ?
    C5 C6 C7 C2 . . . . -0.8(2) ?
    O4 C9 C10 C11 . . . . -168.45(13) ?
    O4 C9 C10 C15 . . . . 9.4(2) ?
    O5 C9 C10 C11 . . . . 9.80(19) ?
    O5 C9 C10 C15 . . . . -172.30(12) ?
    C9 C10 C15 C14 . . . . -178.15(13) ?
    C11 C10 C15 C14 . . . . -0.2(2) ?
    C12 C11 C10 C9 . . . . 177.95(13) ?
    C12 C11 C10 C15 . . . . 0.0(2) ?
    C10 C11 C12 C13 . . . . 0.3(2) ?
    C11 C12 C13 O6 . . . . 179.65(13) ?
    C11 C12 C13 C14 . . . . -0.4(2) ?
    O6 C13 C14 C15 . . . . -179.84(13) ?
    C12 C13 C14 C15 . . . . 0.2(2) ?
    C13 C14 C15 C10 . . . . 0.1(2) ?
    C19 C18 C17 N1 . . . . -1.6(2) ?
    C17 C18 C19 C20 . . . . 2.2(2) ?
    C21 C20 C19 C18 . . . . -0.4(2) ?
    C22 C20 C19 C18 . . . . -176.58(13) ?
    C19 C20 C21 N1 . . . . -2.3(2) ?
    C22 C20 C21 N1 . . . . 174.18(12) ?
    O7 C22 C20 C19 . . . . 170.96(14) ?
    O7 C22 C20 C21 . . . . -5.28(19) ?
    N2 C22 O7 Cu1 . . . 3_756 29.9(2) ?
    N2 C22 C20 C19 . . . . -7.8(2) ?
    N2 C22 C20 C21 . . . . 175.94(13) ?
    C20 C22 O7 Cu1 . . . 3_756 -148.77(10) ?
loop_
    _geom_hbond_atom_site_label_D
    _geom_hbond_atom_site_label_H
    _geom_hbond_atom_site_label_A
    _geom_hbond_site_symmetry_A
    _geom_hbond_distance_DH
    _geom_hbond_distance_HA
    _geom_hbond_distance_DA
    _geom_hbond_angle_DHA
    _geom_hbond_publ_flag
    N2 H2A O1 3_766 0.86(2) 2.03(2) 2.8407(18) 158(2) yes
    N2 H2B O4 4_666 0.83(2) 2.29(2) 2.9897(17) 141.4(18) yes
    O8 H81 O1 2_645 0.79(3) 1.97(3) 2.7236(15) 159(3) yes
    O8 H82 O4 2_645 0.825(18) 1.803(18) 2.6052(16) 163.9(18) yes
data_global
_journal_date_recd_electronic     2010-06-08
_journal_date_accepted     2010-06-11
_journal_name_full     'Acta Crystallographica, Section E'
_journal_year     2010
_journal_volume     66
_journal_issue      7
_journal_page_first     m807
_journal_page_last     m808
_journal_paper_category     QM
_journal_coeditor_code     CV2731
_publ_contact_author
;
Dr. Tuncer H\"okelek
Hacettepe University,
Department of Physics,
06800 Beytepe
Ankara
Turkey
;
_publ_contact_author_email     merzifon@hacettepe.edu.tr
_publ_contact_author_fax     '90(312)2352550'
_publ_contact_author_phone     '90(312)2977242'
_publ_section_title
;\
Di-\m-nicotinamide-\k^2^<i>O</i>:<i>N</i>^1^;\k^2^<i>N</i>^1^:<i>O</i>-\
bis[aquabis(4-methoxybenzoato-\k<i>O</i>)copper(II)]
;
loop_
    _publ_author_name
    _publ_author_address
    'H\"okelek*, Tuncer'
;
Department of Physics,
Hacettepe University,
06800 Beytepe
Ankara
Turkey
;
    'S\"uzen, Yasemin'
;
Department of Chemistry,
Faculty of Science,
Anadolu University,
26470 Yeniba\(glar
Eski\,sehir
Turkey
;
    'Tercan, Bar\?i\,s'
;
Department of Physics,
Karab\"uk University,
78050 Karab\"uk
Turkey
;
    'Tenlik, Erdin\,c'
;
Department of Chemistry,
Kafkas University,
63100 Kars
Turkey
;
    'Necefo\(glu, Hacali'
;
Department of Chemistry,
Kafkas University,
63100 Kars
Turkey
;
