# Supplementary material for: Di-μ-nicotinamide-κ2 O:N 1;κ2 N 1:O-bis­[aqua­bis­(4-meth­oxy­benzoato-κO)copper(II)]
Source: Acta Crystallogr Sect E Struct Rep Online. 2010 Jun 16;66(Pt 7):m807–8. doi: 10.1107/S1600536810022415 (PMC3006745; doi:10.1107/S1600536810022415)
Supplement: Supplementary file 2 [file e-66-0m807-Isup2.hkl]

#
# h,k,l, Fc-squared, Fo-squared, sigma(Fo-squared) and status flag
#
data_I
_shelx_title ' tn3 in P 21/n'
_shelx_refln_list_code          4
_shelx_F_calc_maximum      262.73
_exptl_crystal_F_000      1043.81
_reflns_d_resolution_high  0.7454
 
loop_
 _symmetry_equiv_pos_as_xyz
 'x, y, z'
 '-x+1/2, y+1/2, -z+1/2'
 '-x, -y, -z'
 'x-1/2, -y-1/2, z-1/2'
 
_cell_length_a    14.1707
_cell_length_b     8.4319
_cell_length_c    18.0225
_cell_angle_alpha  90.000
_cell_angle_beta   95.847
_cell_angle_gamma  90.000
 
_shelx_F_squared_multiplier     1.000
 
loop_
 _refln_index_h
 _refln_index_k
 _refln_index_l
 _refln_F_squared_calc
 _refln_F_squared_meas
 _refln_F_squared_sigma
 _refln_observed_status
   2   0   0       14.83       31.39      1.99 o
   4   0   0     8680.87     9005.63    108.97 o
   6   0   0     4585.52     4408.15     56.55 o
   8   0   0     8956.30     9179.36    121.75 o
  10   0   0      206.63      198.37     15.15 o
  12   0   0     1724.53     1744.48     30.06 o
  14   0   0      511.80      538.19     16.56 o
  16   0   0      733.81      749.18     26.04 o
  18   0   0     4215.35     4356.75     84.25 o
   1   1   0       74.93      101.39      2.15 o
   2   1   0     4614.72     4628.13     39.88 o
   3   1   0     5958.37     5949.30     62.69 o
   4   1   0     1877.93     1761.19     16.95 o
   5   1   0     4131.13     4271.84     38.33 o
   6   1   0      427.99      383.88      6.41 o
   7   1   0       11.39       19.52      2.61 o
   8   1   0     9051.76     9130.47     80.54 o
   9   1   0      341.83      307.05      7.82 o
  10   1   0      647.52      588.95     10.04 o
  11   1   0     2134.67     2124.85     23.80 o
  12   1   0     1084.23     1071.53     15.53 o
  13   1   0      604.66      595.30     11.79 o
  14   1   0     3161.61     3187.70     43.36 o
  15   1   0     1886.47     1940.04     27.46 o
  16   1   0     2071.50     2114.94     41.34 o
  17   1   0      299.73      323.39     12.54 o
  18   1   0      122.99      143.99     11.08 o
   0   2   0    27742.49    28548.13    595.45 o
   1   2   0    14631.12    15382.20    159.01 o
   2   2   0     6738.95     7370.37     68.89 o
   3   2   0     4613.00     4988.24     81.22 o
   4   2   0      390.72      278.96      7.61 o
   5   2   0       22.61       19.88      2.10 o
   6   2   0     2607.44     2632.29     25.36 o
   7   2   0     9003.60     9209.25     80.67 o
   8   2   0     2325.94     2422.64     26.90 o
   9   2   0      585.77      648.70     10.11 o
  10   2   0      132.88      145.53      5.90 o
  11   2   0     1422.25     1397.66     17.75 o
  12   2   0      465.99      445.77     13.86 o
  13   2   0      245.25      242.64      9.28 o
  14   2   0     1253.85     1279.49     29.15 o
  15   2   0        7.63        1.70      5.27 o
  16   2   0        1.91       10.48      5.88 o
  17   2   0     1094.23     1126.77     26.14 o
  18   2   0      473.22      478.96     14.65 o
   1   3   0     8709.49     9146.27     85.36 o
   2   3   0     5996.20     6476.87     77.52 o
   3   3   0    16367.69    17287.87    159.92 o
   4   3   0      206.68      186.81      8.17 o
   5   3   0      186.59      102.37      5.42 o
   6   3   0       20.94       27.49      7.27 o
   7   3   0     3722.91     3608.63     37.27 o
   8   3   0       77.75       94.00      4.74 o
   9   3   0    11883.73    12018.90    115.09 o
  10   3   0     1241.17     1200.18     19.71 o
  11   3   0     1844.47     1832.46     26.93 o
  12   3   0     1200.52     1115.50     19.94 o
  13   3   0     1131.04     1100.67     20.57 o
  14   3   0      307.09      336.37     17.55 o
  15   3   0     1148.01     1212.92     23.09 o
  16   3   0       12.06        9.26      6.96 o
  17   3   0     1075.93     1096.37     27.53 o
  18   3   0       34.05       34.09     10.29 o
   0   4   0     3526.80     3454.19     61.49 o
   1   4   0     4598.83     4893.40     52.86 o
   2   4   0     3621.32     4109.01     40.37 o
   3   4   0     1940.27     2139.12     32.60 o
   4   4   0       19.34        7.65      1.89 o
   5   4   0     1833.87     1793.36     23.16 o
   6   4   0     3130.42     3006.67     43.18 o
   7   4   0     1859.65     1701.97     23.38 o
   8   4   0     2287.05     2240.60     29.61 o
   9   4   0      565.69      615.23     25.47 o
  10   4   0       10.20        9.26      4.55 o
  11   4   0     1027.31      995.04     24.87 o
  12   4   0     2612.81     2604.03     36.17 o
  13   4   0      843.01      823.12     21.65 o
  14   4   0      275.91      298.38     15.08 o
  15   4   0      180.79      191.80     13.10 o
  16   4   0      871.59      861.06     24.59 o
  17   4   0     1664.18     1643.12     35.70 o
   1   5   0      210.85      227.39      5.93 o
   2   5   0     5530.22     5920.12     70.21 o
   3   5   0     1846.51     2080.77     22.56 o
   4   5   0     1396.37     1306.36     19.26 o
   5   5   0        1.37        3.21      4.45 o
   6   5   0       79.38       85.63      7.35 o
   7   5   0      442.47      459.51     15.66 o
   8   5   0     2158.27     2108.50     35.14 o
   9   5   0     1154.03     1160.71     24.04 o
  10   5   0     5633.64     5527.31     77.27 o
  11   5   0      152.58      119.31     10.53 o
  12   5   0      105.83       98.04      9.76 o
  13   5   0        0.08        6.25      7.40 o
  14   5   0      724.60      728.52     41.85 o
  15   5   0       43.80       61.05     10.62 o
  16   5   0      628.38      668.88     22.46 o
   0   6   0     1576.55     1386.96     26.23 o
   1   6   0     2867.88     2871.54     47.71 o
   2   6   0      877.45      918.34     14.60 o
   3   6   0       10.17       11.50      3.51 o
   4   6   0       60.38       50.73      6.03 o
   5   6   0      507.44      495.30     13.84 o
   6   6   0     5054.18     5012.58     70.15 o
   7   6   0      780.19      698.33     21.77 o
   8   6   0     1447.26     1386.67     27.22 o
   9   6   0       28.51       28.49      7.37 o
  10   6   0     2549.24     2457.82     41.84 o
  11   6   0      295.85      299.80     14.99 o
  12   6   0      315.11      301.43     15.37 o
  13   6   0       26.11       18.00     15.87 o
  14   6   0      244.04      251.37     15.03 o
  15   6   0      210.80      236.82     15.87 o
  16   6   0        1.68        1.39     15.29 o
   1   7   0     1310.12     1320.57     20.65 o
   2   7   0      247.42      259.22     11.59 o
   3   7   0      741.41      712.60     16.52 o
   4   7   0      912.17      891.84     19.26 o
   5   7   0     1179.01     1183.15     23.58 o
   6   7   0      101.26      120.89     11.63 o
   7   7   0     2113.39     2055.52     35.52 o
   8   7   0      218.73      221.79     12.51 o
   9   7   0     2429.59     2412.65     41.29 o
  10   7   0       50.85       51.09      8.79 o
  11   7   0     1552.32     1558.93     32.46 o
  12   7   0       11.57        6.71      8.33 o
  13   7   0      180.07      184.84     26.21 o
  14   7   0      257.29      259.48     18.76 o
   0   8   0       94.16       94.26      9.85 o
   1   8   0     3950.56     3900.75     93.87 o
   2   8   0     1043.36      947.70     27.26 o
   3   8   0     1124.51     1021.25     22.69 o
   4   8   0       90.85       88.92     11.05 o
   5   8   0      276.57      265.05     20.84 o
   6   8   0     1398.78     1319.47     33.90 o
   7   8   0     1531.78     1503.33     29.61 o
   8   8   0       17.17       11.90      7.66 o
   9   8   0        2.27        1.87      7.97 o
  10   8   0      125.62      124.65     11.82 o
  11   8   0      706.28      762.88     22.67 o
  12   8   0       43.83       32.61      9.72 o
  13   8   0      627.67      700.78     23.12 o
   1   9   0      545.36      513.52     21.37 o
   2   9   0       58.14       40.87     10.78 o
   3   9   0     1728.81     1643.96     31.99 o
   4   9   0      337.35      320.51     14.88 o
   5   9   0       91.60       80.82     20.50 o
   6   9   0      295.96      294.74     18.16 o
   7   9   0      720.29      690.99     40.99 o
   8   9   0      648.57      664.16     25.79 o
   9   9   0      138.67      132.23     16.68 o
  10   9   0      318.00      327.64     22.11 o
  11   9   0      264.06      265.47     23.28 o
   0  10   0      316.24      299.46     28.49 o
   1  10   0       42.45       46.24     18.06 o
   2  10   0     2132.84     2076.07     48.88 o
   3  10   0       30.16       24.07     11.76 o
   4  10   0       35.17       45.93     12.52 o
   5  10   0       30.15       37.39      9.72 o
   6  10   0     2158.09     2051.99     39.70 o
   7  10   0       88.67      104.39     14.25 o
   8  10   0      557.04      600.60     26.03 o
   1  11   0      207.31      191.42     18.18 o
   2  11   0      263.67      303.67     54.89 o
   3  11   0      279.62      261.16     23.28 o
   4  11   0      305.67      313.72     22.58 o
 -17   0   1     1439.84     1397.80     37.56 o
 -15   0   1     1310.82     1329.51     37.26 o
 -13   0   1     4161.46     4209.63     60.15 o
 -11   0   1     4656.62     4783.94     65.23 o
  -9   0   1      476.65      417.71     20.99 o
  -7   0   1     4153.30     4233.12     67.78 o
  -5   0   1     5604.33     6042.51     75.01 o
  -3   0   1       47.60       89.82      6.10 o
  -1   0   1    26697.99    27357.38    326.93 o
   1   0   1     9508.91    10095.48    148.36 o
   3   0   1     7745.14     8044.37    119.38 o
   5   0   1     1596.51     1349.98     19.91 o
   7   0   1      610.64      501.61     11.23 o
   9   0   1       41.52       41.87      5.18 o
  11   0   1     3630.30     3472.10     50.13 o
  13   0   1     6091.33     6152.04     83.67 o
  15   0   1      606.58      619.33     18.43 o
  17   0   1     4691.65     4718.16     87.94 o
 -18   1   1      509.60      504.98     16.50 o
 -17   1   1     2284.65     2291.55     36.29 o
 -16   1   1     1365.98     1372.89     22.55 o
 -15   1   1      724.11      734.47     15.59 o
 -14   1   1       40.26       34.40      5.67 o
 -13   1   1       98.30      100.02      6.12 o
 -12   1   1     1904.90     1963.12     23.04 o
 -11   1   1      399.80      374.60     10.25 o
 -10   1   1      586.24      551.15      9.49 o
  -9   1   1     5101.11     5361.93     49.67 o
  -8   1   1     1571.60     1610.98     17.66 o
  -7   1   1     2580.78     2681.66     28.56 o
  -6   1   1      472.31      497.81      7.35 o
  -5   1   1     2822.93     2681.17     25.04 o
  -4   1   1       61.57       99.39      3.11 o
  -3   1   1     3713.77     3858.87     37.18 o
  -2   1   1      322.71      372.88      5.27 o
  -1   1   1      944.34     1018.49      9.23 o
   0   1   1     1212.98     1207.50     87.55 o
   1   1   1    20659.01    21824.47    291.03 o
   2   1   1    17914.07    18267.74    142.40 o
   3   1   1     3751.32     3554.85     34.48 o
   4   1   1     3027.23     3051.09     27.78 o
   5   1   1     1110.80     1145.72     13.58 o
   6   1   1      560.25      650.87      9.61 o
   7   1   1     5045.58     5142.58     46.88 o
   8   1   1     6629.54     6701.79     60.40 o
   9   1   1     1040.07      903.34     12.45 o
  10   1   1     1466.01     1484.85     21.54 o
  11   1   1      456.00      445.38     10.41 o
  12   1   1      200.22      195.86      7.41 o
  13   1   1     2196.33     2155.22     25.55 o
  14   1   1      233.68      224.25      9.48 o
  15   1   1     2030.44     2008.59     28.32 o
  16   1   1      231.24      207.76     10.12 o
  17   1   1        1.78        1.96      6.23 o
  18   1   1        2.77        8.80      7.54 o
 -18   2   1      330.59      345.01     13.45 o
 -17   2   1        0.90        4.47      6.25 o
 -16   2   1      543.82      504.24     13.59 o
 -15   2   1      101.32      106.41      7.66 o
 -14   2   1      965.00      977.32     17.23 o
 -13   2   1      110.63      114.42      8.18 o
 -12   2   1     1092.41     1074.09     17.38 o
 -11   2   1     1441.33     1444.43     25.43 o
 -10   2   1      448.58      505.44     11.81 o
  -9   2   1       52.94       66.51      3.92 o
  -8   2   1     7261.29     7101.17     63.60 o
  -7   2   1     6157.36     6452.69     57.64 o
  -6   2   1     2602.49     2572.58     24.75 o
  -5   2   1     1751.01     1707.83     20.40 o
  -4   2   1     2279.18     2511.70     54.69 o
  -3   2   1    16182.48    16938.58    174.98 o
  -2   2   1      107.37       69.74      2.37 o
  -1   2   1     2015.95     1917.32     21.87 o
   0   2   1      481.35      359.72     10.44 o
   1   2   1     7304.04     7669.19     71.51 o
   2   2   1    14328.91    15445.12    142.73 o
   3   2   1      431.76      428.06      5.34 o
   4   2   1     4556.38     4267.30     47.93 o
   5   2   1        9.63       13.16      2.43 o
   6   2   1     3019.36     2881.98     30.08 o
   7   2   1     1057.43      985.74     12.30 o
   8   2   1     1306.39     1432.80     17.23 o
   9   2   1        1.57        4.40      3.21 o
  10   2   1     2669.13     2539.11     26.88 o
  11   2   1     1361.06     1345.44     17.52 o
  12   2   1      752.31      760.74     14.34 o
  13   2   1       22.66       29.00      5.41 o
  14   2   1       10.16        7.79      5.23 o
  15   2   1       97.29       94.81      7.54 o
  16   2   1      527.77      545.90     14.38 o
  17   2   1      282.19      294.68     12.32 o
  18   2   1      775.37      811.62     18.66 o
 -18   3   1      239.68      239.30     15.60 o
 -17   3   1       74.14      108.99     11.99 o
 -16   3   1     1543.26     1561.10     27.70 o
 -15   3   1      407.71      420.16     20.90 o
 -14   3   1      543.41      555.05     14.90 o
 -13   3   1      546.33      541.67     13.89 o
 -12   3   1       32.12       24.55      5.56 o
 -11   3   1      360.57      365.43     10.60 o
 -10   3   1    10731.90    10462.53    114.33 o
  -9   3   1       21.51       29.42      4.91 o
  -8   3   1     2102.04     2087.70     23.52 o
  -7   3   1      810.64      847.17     17.05 o
  -6   3   1     2498.10     2642.08     31.78 o
  -5   3   1        3.40        5.77      2.49 o
  -4   3   1     1712.67     1460.13     21.16 o
  -3   3   1      529.93      702.35     13.21 o
  -2   3   1     1232.48     1229.69     15.44 o
  -1   3   1      373.61      362.44      6.53 o
   0   3   1      850.79      780.34      9.32 o
   1   3   1      855.97      919.08     10.68 o
   2   3   1     4079.96     4313.32     41.84 o
   3   3   1     4248.97     4364.84     47.02 o
   4   3   1     4900.18     5103.30     44.99 o
   5   3   1     1087.30     1215.23     14.45 o
   6   3   1       52.04       33.72      2.72 o
   7   3   1      478.01      417.56      7.82 o
   8   3   1    11324.13    11252.05    107.70 o
   9   3   1      309.24      314.93     12.46 o
  10   3   1     1524.04     1499.04     23.01 o
  11   3   1      109.12      127.08      7.55 o
  12   3   1       34.83       46.39      7.58 o
  13   3   1      491.66      496.61     12.23 o
  14   3   1      626.04      643.22     16.03 o
  15   3   1      125.54      136.58      9.53 o
  16   3   1      594.71      568.82     27.18 o
  17   3   1       13.50       13.94      9.03 o
  18   3   1      170.05      174.04     16.95 o
 -17   4   1        0.47       -2.32     10.04 o
 -16   4   1        6.47        5.26      8.28 o
 -15   4   1      976.27      968.70     26.56 o
 -14   4   1     1031.79     1007.32     24.86 o
 -13   4   1     1462.92     1424.74     46.25 o
 -12   4   1      579.97      570.48     17.11 o
 -11   4   1      272.54      288.82     11.93 o
 -10   4   1     1276.29     1206.65     20.36 o
  -9   4   1     2593.85     2717.65     54.96 o
  -8   4   1     1962.56     1998.44     27.04 o
  -7   4   1     2971.46     2961.67     36.29 o
  -6   4   1      748.39      718.34     17.65 o
  -5   4   1     2530.99     2828.81     33.49 o
  -4   4   1     1630.53     1772.02     27.11 o
  -3   4   1      608.22      636.74     14.76 o
  -2   4   1     3064.29     3324.15     37.72 o
  -1   4   1     2366.44     2265.14     26.88 o
   0   4   1     3787.10     3904.83     35.31 o
   1   4   1     2194.44     2412.86     56.88 o
   2   4   1      806.69      842.66     11.94 o
   3   4   1     2203.86     2186.24     23.23 o
   4   4   1     3176.73     3264.06     33.37 o
   5   4   1     4860.23     5035.96     45.02 o
   6   4   1      410.50      327.58      6.28 o
   7   4   1      936.84      852.14     15.64 o
   8   4   1      356.10      335.83      9.26 o
   9   4   1     2747.49     2672.49     35.48 o
  10   4   1       16.37       15.09      6.26 o
  11   4   1      841.85      864.64     17.23 o
  12   4   1      631.71      639.15     18.25 o
  13   4   1       42.21       39.34      8.16 o
  14   4   1       15.96       23.12      8.11 o
  15   4   1       29.39       23.43      9.21 o
  16   4   1      284.28      288.99     19.48 o
  17   4   1      732.69      751.01     45.05 o
 -17   5   1      917.36      871.28     44.47 o
 -16   5   1       55.04       66.82     10.79 o
 -15   5   1      756.52      733.39     22.46 o
 -14   5   1      229.64      228.17     15.30 o
 -13   5   1      120.62      119.83     10.94 o
 -12   5   1       76.28       75.57     12.57 o
 -11   5   1      687.77      645.79     18.31 o
 -10   5   1     1923.44     1902.76     33.82 o
  -9   5   1     1772.77     1716.69     36.48 o
  -8   5   1      200.45      212.75     10.94 o
  -7   5   1        1.20       -1.63      4.87 o
  -6   5   1      289.85      319.08     11.42 o
  -5   5   1      568.64      499.49     13.03 o
  -4   5   1      478.47      552.08     12.23 o
  -3   5   1       12.97       36.68      3.41 o
  -2   5   1     3060.02     3278.17     41.12 o
  -1   5   1        6.62       -1.86      1.86 o
   0   5   1        0.79       -2.07      2.07 o
   1   5   1     6746.87     6592.46     70.90 o
   2   5   1       64.60       62.40      3.47 o
   3   5   1     2439.90     2493.21     26.61 o
   4   5   1      207.26      231.54      5.47 o
   5   5   1      768.00      740.28      9.19 o
   6   5   1        2.50        3.01      3.47 o
   7   5   1     3247.24     3376.15     49.32 o
   8   5   1      984.83     1009.75     21.76 o
   9   5   1     5962.70     5672.09     78.34 o
  10   5   1      449.21      420.39     16.53 o
  11   5   1       45.61       43.50      8.00 o
  12   5   1      530.25      499.64     17.24 o
  13   5   1      857.78      859.74     30.40 o
  14   5   1        1.84       -1.20      7.84 o
  15   5   1      700.97      709.63     22.58 o
  16   5   1        0.35       10.68      9.66 o
 -16   6   1      100.45      120.28     13.07 o
 -15   6   1       24.87        1.56     10.19 o
 -14   6   1       49.47       41.40     12.84 o
 -13   6   1      554.23      548.01     32.80 o
 -12   6   1      219.77      228.98     13.53 o
 -11   6   1      235.92      260.66     14.03 o
 -10   6   1      350.55      301.41     14.29 o
  -9   6   1     1694.66     1784.20     32.86 o
  -8   6   1     1374.95     1399.36     27.39 o
  -7   6   1     7005.48     6923.42     92.24 o
  -6   6   1      609.79      600.11     15.96 o
  -5   6   1        3.28        4.44      5.29 o
  -4   6   1        0.57        2.02      4.76 o
  -3   6   1     1752.99     1814.42     25.47 o
  -2   6   1      173.61      185.27      6.92 o
  -1   6   1      690.24      626.61     11.73 o
   0   6   1        5.31       -0.45      2.95 o
   1   6   1     2273.92     2451.35     27.07 o
   2   6   1     2196.64     2339.09     50.64 o
   3   6   1      189.77      196.94     12.14 o
   4   6   1      796.83      793.35     17.24 o
   5   6   1     1870.23     1856.60     36.17 o
   6   6   1       16.54       18.40      5.99 o
   7   6   1     1620.81     1628.19     29.49 o
   8   6   1      503.39      468.42     15.33 o
   9   6   1      426.06      399.55     14.71 o
  10   6   1     2314.70     2332.76     40.48 o
  11   6   1     1085.05     1097.72     25.50 o
  12   6   1       45.10       56.93      9.42 o
  13   6   1        2.29        5.31      8.12 o
  14   6   1       74.45       82.36     11.23 o
  15   6   1        9.52       19.18     11.53 o
 -14   7   1       80.66       79.54     11.33 o
 -13   7   1        7.88       13.64      8.81 o
 -12   7   1      738.29      735.93     21.88 o
 -11   7   1       14.79        6.73      7.96 o
 -10   7   1      495.17      490.36     17.34 o
  -9   7   1      936.32      888.21     22.16 o
  -8   7   1      414.78      441.49     15.58 o
  -7   7   1      132.40      144.11     10.31 o
  -6   7   1      117.26      121.43      9.17 o
  -5   7   1      246.62      255.72     42.10 o
  -4   7   1     2317.70     2356.67     48.45 o
  -3   7   1      103.92       94.89      7.56 o
  -2   7   1      962.16      864.60     22.26 o
  -1   7   1     1612.69     1679.14     33.90 o
   0   7   1     1858.25     1861.57     35.00 o
   1   7   1      898.58      910.39     16.53 o
   2   7   1     6878.35     6749.44     91.36 o
   3   7   1       68.72       71.83      9.72 o
   4   7   1      151.36      159.53     10.25 o
   5   7   1       17.39        8.32      5.90 o
   6   7   1     1078.78     1079.78     50.13 o
   7   7   1        9.87        5.73      6.44 o
   8   7   1     2401.65     2336.28     39.79 o
   9   7   1      201.88      182.47     12.22 o
  10   7   1      418.29      385.25     15.87 o
  11   7   1      529.56      503.72     22.76 o
  12   7   1        8.27        8.70      7.96 o
  13   7   1      314.33      315.02     17.13 o
  14   7   1      148.35      157.31     14.06 o
 -13   8   1       10.57        4.95      8.99 o
 -12   8   1      179.46      181.98     13.96 o
 -11   8   1      109.18       90.80     11.10 o
 -10   8   1      713.33      715.84     21.33 o
  -9   8   1       19.77       19.64      8.25 o
  -8   8   1     1148.83     1146.47     29.98 o
  -7   8   1       39.99       44.59      8.07 o
  -6   8   1     1060.38     1062.91     23.29 o
  -5   8   1      450.92      431.44     18.91 o
  -4   8   1        0.74       -1.39      7.86 o
  -3   8   1       14.66       12.51      6.66 o
  -2   8   1     2793.23     2736.59     52.18 o
  -1   8   1      167.42      145.63     13.20 o
   0   8   1     2695.77     2640.76     41.73 o
   1   8   1        0.72        3.24      5.93 o
   2   8   1       47.01       57.66     10.32 o
   3   8   1        8.03        9.67      6.68 o
   4   8   1      408.71      388.16     27.10 o
   5   8   1      113.23      111.93     12.25 o
   6   8   1       22.40       31.94      9.99 o
   7   8   1       23.98       27.41      7.76 o
   8   8   1        2.00       -6.84      7.14 o
   9   8   1       36.58       26.09      8.27 o
  10   8   1     1538.80     1631.14     33.59 o
  11   8   1      107.77      118.74     11.99 o
  12   8   1      575.03      639.43     21.81 o
  13   8   1      298.30      302.99     17.54 o
 -11   9   1      295.80      328.39     51.42 o
 -10   9   1       89.29       81.04     14.71 o
  -9   9   1      327.07      381.29     21.37 o
  -8   9   1       75.06       76.93     15.29 o
  -7   9   1       63.25       75.55     12.28 o
  -6   9   1      293.95      293.86     42.73 o
  -5   9   1     1085.83     1034.49     38.99 o
  -4   9   1      597.57      628.72     18.98 o
  -3   9   1      707.81      702.95     25.83 o
  -2   9   1     1269.87     1228.72     44.47 o
  -1   9   1      336.75      324.18     18.42 o
   0   9   1      955.39      889.02     31.61 o
   1   9   1      892.15      847.71     27.51 o
   2   9   1     1396.55     1323.41     56.63 o
   3   9   1      138.90      128.13     11.04 o
   4   9   1       36.21       33.40     11.80 o
   5   9   1        0.98       15.07      9.57 o
   6   9   1        7.93       25.71     10.32 o
   7   9   1       39.37       37.46     11.27 o
   8   9   1      184.03      205.18     17.17 o
   9   9   1      661.16      697.52     50.03 o
  10   9   1      144.70      161.71     23.97 o
  11   9   1       13.07       13.73     12.52 o
  -8  10   1      157.20      183.65     17.17 o
  -7  10   1      619.55      659.95     26.75 o
  -6  10   1       99.91       71.94     11.06 o
  -5  10   1     1015.60      992.66     25.75 o
  -4  10   1      815.94      777.91     28.25 o
  -3  10   1      172.08      177.50     16.68 o
  -2  10   1       38.12       33.08     13.20 o
  -1  10   1     2009.54     1875.50     52.81 o
   0  10   1        0.50       -7.84     10.28 o
   1  10   1     1175.94     1109.18     35.44 o
   2  10   1        1.63        3.75     10.06 o
   3  10   1        5.25        9.03     10.32 o
   4  10   1      164.78      138.51     15.42 o
   5  10   1      767.60      824.31     24.50 o
   6  10   1        4.01        8.08     10.71 o
   7  10   1      222.10      242.84     18.87 o
   8  10   1        6.24       11.24     11.05 o
  -4  11   1       73.13       77.82     14.25 o
  -3  11   1       70.60       71.65     15.21 o
  -2  11   1        0.52       -7.81     11.05 o
  -1  11   1        7.37        5.68     11.54 o
   0  11   1       25.11       38.15     13.50 o
   1  11   1      365.84      317.16     21.86 o
   2  11   1      138.87      128.41     16.45 o
   3  11   1      168.77      168.00     27.44 o
   4  11   1      215.84      190.60     18.42 o
 -18   0   2      247.54      258.25     19.45 o
 -16   0   2     1736.48     1765.93     44.81 o
 -14   0   2     2471.95     2458.11     44.41 o
 -12   0   2     1842.97     1887.26     31.53 o
 -10   0   2     1099.98     1201.10     28.05 o
  -8   0   2     1412.21     1349.65     21.79 o
  -6   0   2      847.43     1000.81     16.18 o
  -4   0   2     1509.56     1898.73     25.27 o
  -2   0   2    31846.31    31824.98    381.34 o
   0   0   2      332.55      310.58      5.90 o
   2   0   2     4033.27     4294.11     52.68 o
   4   0   2     3254.53     3650.72     46.53 o
   6   0   2     6046.13     6716.57     84.23 o
   8   0   2      412.92      362.78     10.41 o
  10   0   2     4486.87     4308.56     75.19 o
  12   0   2       35.60       35.35     13.61 o
  14   0   2      179.03      206.40     13.60 o
  16   0   2     2335.47     2379.98     52.05 o
  18   0   2      104.56      103.59     14.71 o
 -18   1   2     1000.18     1012.69     26.38 o
 -17   1   2      609.22      650.34     17.79 o
 -16   1   2      649.45      656.86     15.08 o
 -15   1   2        0.74       -0.31      5.22 o
 -14   1   2      579.01      577.46     13.10 o
 -13   1   2      335.68      327.89      8.96 o
 -12   1   2       55.60       52.10      4.69 o
 -11   1   2       71.88       81.50      4.89 o
 -10   1   2     3834.83     3861.57     39.07 o
  -9   1   2       88.23       79.77      4.11 o
  -8   1   2     1349.01     1336.86     15.28 o
  -7   1   2        8.95        8.59      2.32 o
  -6   1   2    10097.15     9803.63     84.75 o
  -5   1   2     2507.80     2453.62     23.10 o
  -4   1   2      717.95      752.23      8.43 o
  -3   1   2     7058.76     7337.36     62.70 o
  -2   1   2    12135.03    12595.48    130.36 o
  -1   1   2     1148.99     1253.79     14.15 o
   0   1   2     7176.59     7847.21    114.47 o
   1   1   2      386.69      449.33      6.33 o
   2   1   2     2682.09     2965.79     24.46 o
   3   1   2      302.42      341.57      6.95 o
   4   1   2     3995.65     4201.84     37.58 o
   5   1   2     1556.65     1848.21     18.46 o
   6   1   2     4220.98     4136.58     38.04 o
   7   1   2     1825.52     1939.98     21.96 o
   8   1   2      361.33      305.80      6.81 o
   9   1   2      151.06      138.95      5.40 o
  10   1   2     1218.79     1215.89     15.81 o
  11   1   2     2793.47     2772.94     29.71 o
  12   1   2     5692.76     5749.67     55.29 o
  13   1   2     2365.68     2394.96     27.68 o
  14   1   2       61.54       66.34      5.95 o
  15   1   2       30.70       37.29      6.32 o
  16   1   2      166.37      167.78      9.50 o
  17   1   2        8.92       14.04      6.43 o
  18   1   2     1132.56     1161.46     25.40 o
 -18   2   2        0.52        6.02      6.74 o
 -17   2   2      577.84      580.85     15.00 o
 -16   2   2      145.10      139.41      8.62 o
 -15   2   2      808.24      827.40     16.48 o
 -14   2   2       17.75       23.88      5.50 o
 -13   2   2      232.77      224.93      8.85 o
 -12   2   2      362.20      343.99      9.71 o
 -11   2   2      505.21      516.93      9.63 o
 -10   2   2       30.93       30.17      3.55 o
  -9   2   2     4881.16     4818.59     51.99 o
  -8   2   2        7.51        2.22      2.43 o
  -7   2   2     6074.47     6246.97     55.79 o
  -6   2   2       19.28       24.84      2.87 o
  -5   2   2     5719.23     6038.06     64.47 o
  -4   2   2     1767.83     1862.09     22.16 o
  -3   2   2     2619.67     2407.15     32.34 o
  -2   2   2     2131.70     2301.90     25.83 o
  -1   2   2     8869.33     9099.51     94.92 o
   0   2   2     1269.08     1370.49     16.32 o
   1   2   2     6472.16     7105.07     66.54 o
   2   2   2      856.64     1012.32     11.44 o
   3   2   2      141.11      103.76      4.52 o
   4   2   2     1850.60     1903.57     18.44 o
   5   2   2      981.79      861.31     10.36 o
   6   2   2      936.73      968.97     11.71 o
   7   2   2      769.74      720.43     10.02 o
   8   2   2      204.91      222.49      5.93 o
   9   2   2    11700.82    11552.21    101.71 o
  10   2   2      177.94      168.09      6.22 o
  11   2   2     2082.37     2100.74     24.09 o
  12   2   2        1.18       -2.22      3.76 o
  13   2   2     1711.40     1681.48     24.09 o
  14   2   2      210.02      208.35      9.43 o
  15   2   2      711.23      757.58     16.79 o
  16   2   2      267.99      255.58     11.23 o
  17   2   2      827.19      813.68     23.28 o
  18   2   2       96.51       98.66      9.09 o
 -18   3   2        1.76       20.38      9.57 o
 -17   3   2      750.78      728.25     30.11 o
 -16   3   2      171.96      157.62     12.42 o
 -15   3   2       52.80       54.16      7.26 o
 -14   3   2        1.98       -2.62      5.72 o
 -13   3   2      474.54      468.15     12.96 o
 -12   3   2     5655.93     5525.10     65.60 o
 -11   3   2     1440.04     1465.09     23.01 o
 -10   3   2     2477.60     2451.85     32.58 o
  -9   3   2      118.85       94.32      6.02 o
  -8   3   2     1335.83     1415.88     17.11 o
  -7   3   2     2683.34     2556.26     31.51 o
  -6   3   2     1139.51     1247.56     17.45 o
  -5   3   2     1241.45     1131.34     23.97 o
  -4   3   2       23.59       45.57      2.72 o
  -3   3   2      483.40      550.06      9.33 o
  -2   3   2      990.92     1163.22     14.94 o
  -1   3   2     2559.50     2314.23     26.55 o
   0   3   2     1424.77     1426.82     25.99 o
   1   3   2     7655.26     7751.17     73.00 o
   2   3   2     2815.14     2937.62     29.60 o
   3   3   2       16.51       10.06      2.19 o
   4   3   2       74.77      122.92      3.55 o
   5   3   2      192.48      129.86      4.95 o
   6   3   2     3240.71     3527.74     42.01 o
   7   3   2     7221.17     7137.56     69.91 o
   8   3   2     1039.12     1087.02     15.00 o
   9   3   2      272.61      289.60      7.83 o
  10   3   2      329.46      297.11      9.97 o
  11   3   2     1079.75     1098.50     19.53 o
  12   3   2       16.27       20.97      4.96 o
  13   3   2      515.81      510.67     20.98 o
  14   3   2      529.11      525.38     13.43 o
  15   3   2      105.77       87.90      8.65 o
  16   3   2       85.39       70.75      8.76 o
  17   3   2        5.43       13.35      7.70 o
 -17   4   2      159.92      144.09     13.07 o
 -16   4   2      323.73      326.98     16.85 o
 -15   4   2     1384.83     1336.08     29.68 o
 -14   4   2     1928.84     1882.26     35.83 o
 -13   4   2      556.51      548.81     17.34 o
 -12   4   2      185.29      174.56     11.17 o
 -11   4   2     1407.93     1378.47     37.51 o
 -10   4   2     1488.12     1421.66     22.18 o
  -9   4   2      759.40      691.92     13.49 o
  -8   4   2     3142.39     3040.25     37.61 o
  -7   4   2     1313.07     1297.39     18.73 o
  -6   4   2      304.38      301.14      8.32 o
  -5   4   2      213.89      260.00      6.42 o
  -4   4   2     1015.72     1006.46     25.97 o
  -3   4   2      565.96      520.59     10.63 o
  -2   4   2      614.37      488.09      9.93 o
  -1   4   2      272.91      338.61      7.44 o
   0   4   2      277.44      299.32     12.24 o
   1   4   2     6192.14     6472.06    184.42 o
   2   4   2     4372.01     4442.00     47.72 o
   3   4   2     3636.70     3613.84     36.47 o
   4   4   2     1066.26      902.97     11.87 o
   5   4   2      327.52      317.39      8.34 o
   6   4   2       71.01       58.69      3.46 o
   7   4   2     1202.05     1175.07     15.34 o
   8   4   2     3308.01     3189.32     39.73 o
   9   4   2      950.03      863.23     15.95 o
  10   4   2     3070.98     3070.64     39.92 o
  11   4   2      461.37      462.62     18.75 o
  12   4   2       32.41       24.33      5.64 o
  13   4   2        0.34        5.02      5.55 o
  14   4   2      796.41      797.89     22.46 o
  15   4   2     1882.08     1898.59     37.57 o
  16   4   2      312.99      330.43     17.10 o
  17   4   2        3.33        5.02      9.42 o
 -17   5   2       48.98       58.06     13.65 o
 -16   5   2       68.45       80.30     11.88 o
 -15   5   2        0.01        0.84      8.00 o
 -14   5   2     1713.58     1700.30     34.22 o
 -13   5   2        5.27        6.61      7.54 o
 -12   5   2     2419.24     2307.91     40.24 o
 -11   5   2       84.14       82.61      8.52 o
 -10   5   2       95.75      125.75      9.72 o
  -9   5   2     1186.47     1097.83     23.24 o
  -8   5   2      384.25      402.26     13.60 o
  -7   5   2       25.00       20.37      5.77 o
  -6   5   2     4214.23     4028.66     56.15 o
  -5   5   2      330.12      371.94     11.59 o
  -4   5   2      319.39      321.86      7.68 o
  -3   5   2      789.92      987.99     14.69 o
  -2   5   2       45.57       15.62      3.29 o
  -1   5   2      172.93      170.80      6.94 o
   0   5   2    11567.48    11924.55    102.72 o
   1   5   2      182.26      183.67      8.39 o
   2   5   2     1239.28     1239.29     15.17 o
   3   5   2     1257.74     1324.10     16.04 o
   4   5   2     1623.42     1673.09     19.53 o
   5   5   2       99.22       97.48      3.60 o
   6   5   2     3655.87     3728.26     44.49 o
   7   5   2      788.84      807.56     14.85 o
   8   5   2     3482.90     3476.72     51.85 o
   9   5   2     1511.79     1442.70     32.49 o
  10   5   2      162.34      127.00     11.43 o
  11   5   2      278.82      270.31     16.71 o
  12   5   2     1789.98     1743.30     48.97 o
  13   5   2       86.17       83.52     12.58 o
  14   5   2      113.52      142.68     12.15 o
  15   5   2      208.76      200.29     20.10 o
  16   5   2      106.28      122.19     13.20 o
 -16   6   2      455.29      446.88     19.74 o
 -15   6   2      953.52      984.04     36.80 o
 -14   6   2      288.47      282.68     15.63 o
 -13   6   2       14.33       13.81      7.96 o
 -12   6   2      661.14      639.47     19.62 o
 -11   6   2      464.06      449.39     21.00 o
 -10   6   2        9.19        3.63      6.59 o
  -9   6   2     1307.20     1235.63     25.63 o
  -8   6   2     5770.32     5603.78     77.54 o
  -7   6   2     1396.33     1407.59     26.58 o
  -6   6   2        1.91       -3.96      5.17 o
  -5   6   2        6.17        5.72      5.09 o
  -4   6   2     1081.13     1074.92     23.41 o
  -3   6   2      589.11      579.70     12.13 o
  -2   6   2      163.46      131.65      6.50 o
  -1   6   2       40.76       44.70      3.90 o
   0   6   2      601.96      642.44     12.20 o
   1   6   2     1032.90     1095.42     13.25 o
   2   6   2     2845.58     2892.85     30.83 o
   3   6   2      846.78      777.38     13.45 o
   4   6   2      888.72      786.63     17.27 o
   5   6   2      199.24      213.02     10.32 o
   6   6   2     1025.67      968.62     20.99 o
   7   6   2        1.80        5.42      5.84 o
   8   6   2     2024.05     1886.36     33.59 o
   9   6   2      751.67      814.52     20.57 o
  10   6   2     4520.86     4436.53     65.89 o
  11   6   2      880.41      898.99     23.18 o
  12   6   2      498.63      481.73     22.54 o
  13   6   2       33.10       42.54      9.35 o
  14   6   2       54.73       50.87     10.66 o
  15   6   2       11.54       20.96      9.92 o
 -14   7   2      154.03      155.87     13.77 o
 -13   7   2      730.87      772.58     23.26 o
 -12   7   2      104.61      107.92     10.93 o
 -11   7   2      570.54      568.15     19.02 o
 -10   7   2       42.18       28.61      7.76 o
  -9   7   2      217.42      224.28     12.74 o
  -8   7   2      484.47      444.05     15.28 o
  -7   7   2     1869.83     1818.96     32.58 o
  -6   7   2     1486.59     1481.24     27.76 o
  -5   7   2      630.98      645.54     19.83 o
  -4   7   2       26.15       14.05      5.82 o
  -3   7   2       29.92       37.07      5.93 o
  -2   7   2      968.85      945.15     20.46 o
  -1   7   2     1357.42     1388.77     33.21 o
   0   7   2      960.67      890.57     16.22 o
   1   7   2     2136.04     2097.34     28.82 o
   2   7   2     1357.82     1353.74     52.14 o
   3   7   2      227.25      212.81     13.73 o
   4   7   2      227.89      225.78     10.51 o
   5   7   2     2156.08     2108.56     34.81 o
   6   7   2       48.81       56.63      7.94 o
   7   7   2      449.28      503.22     15.79 o
   8   7   2      663.01      692.21     19.14 o
   9   7   2      439.16      434.79     16.19 o
  10   7   2       28.83       34.52      8.74 o
  11   7   2      243.71      257.80     15.06 o
  12   7   2        9.26       15.60      8.74 o
  13   7   2      496.88      521.30     20.09 o
  14   7   2      170.47      190.08     14.96 o
 -13   8   2      133.92      190.71     14.81 o
 -12   8   2        1.41       10.35      9.09 o
 -11   8   2      120.40      111.26     11.35 o
 -10   8   2      140.56      138.07     12.05 o
  -9   8   2     1437.18     1429.73     29.92 o
  -8   8   2      145.12      141.99     10.78 o
  -7   8   2      573.10      597.38     17.93 o
  -6   8   2        6.72        1.69      6.54 o
  -5   8   2     1169.91     1138.70     30.68 o
  -4   8   2        7.55        4.71      6.80 o
  -3   8   2     2940.01     2821.40     44.76 o
  -2   8   2        2.37       -5.44      5.82 o
  -1   8   2     1866.45     1828.10     31.99 o
   0   8   2        0.50        4.19      5.98 o
   1   8   2      372.79      365.53     14.18 o
   2   8   2       15.13       20.88      9.08 o
   3   8   2     5632.32     5553.16    172.31 o
   4   8   2      265.71      237.42     15.63 o
   5   8   2       76.88       96.10     12.03 o
   6   8   2       13.76        4.90      9.08 o
   7   8   2      193.01      201.73     16.21 o
   8   8   2        1.25        3.14      7.61 o
   9   8   2     2040.94     2116.98     55.54 o
  10   8   2      141.94      160.32     12.75 o
  11   8   2      212.71      236.65     15.07 o
  12   8   2      257.24      256.54     16.02 o
  13   8   2      216.12      198.60     15.01 o
 -11   9   2       25.63       16.02      9.38 o
 -10   9   2       32.13       31.27     12.77 o
  -9   9   2       50.50       43.90     11.97 o
  -8   9   2      165.71      161.52     15.96 o
  -7   9   2      789.84      794.69     27.01 o
  -6   9   2      678.57      707.07     24.78 o
  -5   9   2      645.54      628.76     19.34 o
  -4   9   2      306.92      311.04     16.27 o
  -3   9   2       20.66       21.19      8.43 o
  -2   9   2      405.53      387.46     19.63 o
  -1   9   2     1589.74     1492.50     73.65 o
   0   9   2     2194.85     2064.99     46.43 o
   1   9   2     1897.75     1799.68     42.25 o
   2   9   2       91.35       63.43     11.79 o
   3   9   2        1.85        1.87      9.30 o
   4   9   2        7.14       10.75      7.60 o
   5   9   2      422.74      440.00     21.06 o
   6   9   2      704.45      736.14     26.28 o
   7   9   2       11.99       22.88     17.02 o
   8   9   2      202.87      230.86     17.93 o
   9   9   2      263.68      253.66     19.29 o
  10   9   2       33.55       43.39     12.96 o
  11   9   2      490.74      536.18     26.48 o
  -8  10   2      982.35     1025.61     32.91 o
  -7  10   2      122.29      153.39     13.36 o
  -6  10   2       33.30       39.82      9.68 o
  -5  10   2       87.56       78.67     10.60 o
  -4  10   2      588.73      559.51     63.92 o
  -3  10   2      213.60      239.97     35.78 o
  -2  10   2       51.44       63.60     13.27 o
  -1  10   2      263.24      224.72     17.67 o
   0  10   2      457.15      421.08     21.83 o
   1  10   2       25.49       14.80     10.55 o
   2  10   2      138.83      106.35     14.25 o
   3  10   2       18.20       10.05     10.55 o
   4  10   2      281.41      252.70     18.67 o
   5  10   2        0.20       22.44      8.93 o
   6  10   2      141.41      153.72     17.02 o
   7  10   2      160.28      202.44     27.79 o
   8  10   2      127.65      171.80     17.20 o
  -4  11   2       82.34       61.04     14.49 o
  -3  11   2       65.35       53.69     21.19 o
  -2  11   2       30.43       26.39     12.52 o
  -1  11   2        1.30        9.30     12.75 o
   0  11   2     1293.48     1406.96     41.02 o
   1  11   2      194.28      207.40     19.40 o
   2  11   2      951.97      964.98     33.63 o
   3  11   2      666.61      626.71     27.26 o
 -17   0   3     1740.02     1771.77     43.23 o
 -15   0   3     1192.25     1162.65     24.57 o
 -13   0   3       10.23        9.73      5.74 o
 -11   0   3     6129.58     6249.31     82.09 o
  -9   0   3     1645.12     1689.29     26.60 o
  -7   0   3     8511.97     9696.89    119.27 o
  -5   0   3     3563.82     3402.24     43.72 o
  -3   0   3     4238.35     3998.43     49.61 o
  -1   0   3      287.01      345.07      7.37 o
   1   0   3    15433.81    15841.79    163.35 o
   3   0   3     1361.43     1551.13     21.66 o
   5   0   3     8388.21     8636.58    106.30 o
   7   0   3      131.73       66.96      5.07 o
   9   0   3     5232.64     5052.17     94.27 o
  11   0   3      290.32      293.16     11.90 o
  13   0   3     1348.16     1315.22     45.54 o
  15   0   3     6453.44     6551.64     90.90 o
  17   0   3       27.83       27.49     10.78 o
 -18   1   3      152.16      143.10     10.93 o
 -17   1   3      369.47      407.77     14.50 o
 -16   1   3       42.18       43.80      6.58 o
 -15   1   3      881.26      889.21     16.84 o
 -14   1   3       15.49       18.55      5.08 o
 -13   1   3     1138.36     1185.25     16.65 o
 -12   1   3       88.64       93.95      5.32 o
 -11   1   3        6.46       12.51      3.61 o
 -10   1   3       55.73       73.09      7.86 o
  -9   1   3     2568.35     2705.08     27.26 o
  -8   1   3     4035.94     4199.27     39.18 o
  -7   1   3    28333.88    30076.88    253.76 o
  -6   1   3    13886.57    14741.07    125.79 o
  -5   1   3     1162.27     1132.63     12.08 o
  -4   1   3     5276.64     5678.22     54.05 o
  -3   1   3    16500.38    17314.76    178.29 o
  -2   1   3    11905.67    12321.11    127.14 o
  -1   1   3      494.23      459.75      5.31 o
   0   1   3    20790.18    21190.16    178.59 o
   1   1   3    63555.84    63724.81    656.49 o
   2   1   3     1505.49     1449.97     14.13 o
   3   1   3     1604.87     1630.05     15.92 o
   4   1   3       14.06       10.48      1.74 o
   5   1   3     8745.70     8794.03     76.53 o
   6   1   3      513.55      639.51      9.11 o
   7   1   3      496.27      428.68      7.62 o
   8   1   3       39.71       42.13      3.51 o
   9   1   3      401.16      335.18      7.53 o
  10   1   3     3284.01     3222.93     32.93 o
  11   1   3     4140.92     4050.86     40.68 o
  12   1   3     1088.74     1090.20     15.96 o
  13   1   3     1258.01     1244.30     17.84 o
  14   1   3       97.11       97.65      6.74 o
  15   1   3     1310.35     1282.47     21.54 o
  16   1   3      520.90      510.34     19.56 o
  17   1   3     1271.46     1342.87     23.72 o
  18   1   3      379.32      379.81     15.80 o
 -18   2   3      407.81      428.19     13.72 o
 -17   2   3       44.23       44.04      7.12 o
 -16   2   3     2689.74     2627.27     34.66 o
 -15   2   3        2.97        2.33      5.13 o
 -14   2   3      693.10      721.86     20.63 o
 -13   2   3      627.31      600.26     12.77 o
 -12   2   3        4.51       -2.40      3.89 o
 -11   2   3      174.66      169.01      6.22 o
 -10   2   3    10067.08     9979.30     88.56 o
  -9   2   3      622.11      661.80      9.83 o
  -8   2   3      657.15      626.32     10.97 o
  -7   2   3        7.09        5.13      2.08 o
  -6   2   3     2968.90     2871.88     29.68 o
  -5   2   3       96.70      131.33      3.96 o
  -4   2   3    10785.25    10916.29    101.88 o
  -3   2   3      298.85      343.05      4.71 o
  -2   2   3    12515.33    12863.72    145.32 o
  -1   2   3     5098.39     5200.18     55.41 o
   0   2   3      546.37      594.14      8.39 o
   1   2   3    44307.89    46112.45    476.26 o
   2   2   3    27331.57    28358.05    261.56 o
   3   2   3        9.91        3.96      1.81 o
   4   2   3     7351.61     7540.38     65.56 o
   5   2   3     1191.39     1272.60     14.14 o
   6   2   3     3115.54     3383.59     32.21 o
   7   2   3      222.66      201.79      6.90 o
   8   2   3    11728.26    11583.27    101.53 o
   9   2   3     2078.55     2089.63     22.96 o
  10   2   3     2099.08     2014.38     22.88 o
  11   2   3        5.72        9.17      3.85 o
  12   2   3       83.66       83.65      5.69 o
  13   2   3       13.99       25.63      5.42 o
  14   2   3     3285.57     3246.41     39.80 o
  15   2   3       74.73       64.78      7.24 o
  16   2   3     1494.72     1565.08     26.09 o
  17   2   3       47.31       46.78      7.62 o
  18   2   3       94.65      108.15      9.84 o
 -18   3   3      245.18      287.05     16.44 o
 -17   3   3      324.91      342.32     18.78 o
 -16   3   3        0.34       10.17      7.84 o
 -15   3   3       32.39       25.90      6.63 o
 -14   3   3     1787.15     1738.54     30.53 o
 -13   3   3       47.82       39.91      6.03 o
 -12   3   3     1808.61     1832.71     27.36 o
 -11   3   3       52.74       61.84      5.93 o
 -10   3   3      986.98      952.02     30.89 o
  -9   3   3     5046.20     5109.63     58.91 o
  -8   3   3     6297.85     6591.72     73.41 o
  -7   3   3      943.74      989.25     15.34 o
  -6   3   3     2584.54     2541.94     30.70 o
  -5   3   3     3002.22     3566.15     40.54 o
  -4   3   3      174.05      234.98      5.48 o
  -3   3   3      497.05      612.20     10.33 o
  -2   3   3     9666.45     9249.41     97.52 o
  -1   3   3      435.86      455.49      7.87 o
   0   3   3     3368.69     3454.80     37.40 o
   1   3   3     8298.22     8957.94     84.19 o
   2   3   3      484.17      534.38      7.93 o
   3   3   3       80.71       85.78      3.54 o
   4   3   3     3321.88     3125.70     29.12 o
   5   3   3      338.42      308.93      5.90 o
   6   3   3     2771.23     2440.54     26.80 o
   7   3   3      855.26      857.76     12.50 o
   8   3   3      953.84      928.17     13.69 o
   9   3   3      770.55      736.07     12.40 o
  10   3   3     1363.43     1303.78     18.48 o
  11   3   3       27.31       24.67      4.86 o
  12   3   3     2293.32     2311.76     29.86 o
  13   3   3        3.03        0.00      4.87 o
  14   3   3       41.95       37.97      6.32 o
  15   3   3      390.35      371.59     13.83 o
  16   3   3     1290.31     1318.08     25.56 o
  17   3   3      237.56      240.90     13.04 o
 -17   4   3      883.83      871.15     24.99 o
 -16   4   3     3081.59     3015.55     56.15 o
 -15   4   3      623.91      590.89     19.35 o
 -14   4   3        2.14       -0.07      7.13 o
 -13   4   3      125.25      104.95      9.61 o
 -12   4   3     1008.73      968.18     22.32 o
 -11   4   3       49.36       46.61      7.44 o
 -10   4   3     3506.33     3374.47     50.53 o
  -9   4   3     3680.11     3634.07     44.21 o
  -8   4   3      299.40      320.91      8.49 o
  -7   4   3        0.02       -2.11      2.69 o
  -6   4   3      844.57      886.20     13.70 o
  -5   4   3     2189.76     2054.16     39.23 o
  -4   4   3       15.57       63.60      7.12 o
  -3   4   3      639.92      545.68      9.51 o
  -2   4   3     1751.97     1819.64     38.51 o
  -1   4   3     1577.40     1775.44     19.99 o
   0   4   3     1759.80     1788.54     21.52 o
   1   4   3     4246.15     4032.02     40.11 o
   2   4   3    13847.33    14537.33    135.76 o
   3   4   3    14168.41    15154.37    141.65 o
   4   4   3     2046.57     2195.66     24.08 o
   5   4   3      233.29      283.19      5.73 o
   6   4   3     1889.99     1986.18     24.00 o
   7   4   3     1944.48     1963.69     23.09 o
   8   4   3      717.75      702.09     11.64 o
   9   4   3     1339.79     1253.11     20.56 o
  10   4   3     2195.18     2178.06     30.97 o
  11   4   3        0.53       -0.98      5.52 o
  12   4   3       90.53       79.25      7.18 o
  13   4   3      161.37      168.06      9.82 o
  14   4   3      902.17      883.42     19.63 o
  15   4   3      216.15      233.37     14.91 o
  16   4   3       32.67       43.60     10.47 o
  17   4   3        2.58        7.05     10.50 o
 -17   5   3      475.75      454.40     36.82 o
 -16   5   3        6.66        8.97      9.07 o
 -15   5   3      747.89      748.12     22.33 o
 -14   5   3       38.12       24.68      8.53 o
 -13   5   3     4377.26     4260.96     64.71 o
 -12   5   3      433.05      414.04     15.73 o
 -11   5   3      505.93      499.32     16.04 o
 -10   5   3        0.76        0.41      6.14 o
  -9   5   3     1422.53     1372.93     26.47 o
  -8   5   3       13.00       -5.03      5.54 o
  -7   5   3     6067.61     5836.65     78.35 o
  -6   5   3      400.65      459.86     13.03 o
  -5   5   3     4330.50     4365.95    101.98 o
  -4   5   3       35.63       53.94      3.32 o
  -3   5   3      632.85      632.52     11.06 o
  -2   5   3      145.13      177.37      6.34 o
  -1   5   3    13508.02    13654.75    129.11 o
   0   5   3       38.14       39.01      3.54 o
   1   5   3     3951.38     3801.51     42.91 o
   2   5   3      378.23      392.01      7.54 o
   3   5   3     3132.71     3275.67     34.21 o
   4   5   3     2248.47     2305.81     27.21 o
   5   5   3     2672.29     2507.90     25.53 o
   6   5   3       80.04       86.11      5.54 o
   7   5   3     2039.85     1987.23     27.40 o
   8   5   3      783.76      809.23     18.75 o
   9   5   3      468.14      433.11     23.69 o
  10   5   3       19.71       13.49     12.54 o
  11   5   3     2289.11     2267.41     39.94 o
  12   5   3       20.06       29.99     10.67 o
  13   5   3      281.15      268.26     14.87 o
  14   5   3      167.95      149.77     12.82 o
  15   5   3       93.95      110.41     12.42 o
  16   5   3      636.25      657.94     24.57 o
 -16   6   3      454.31      474.47     23.76 o
 -15   6   3     1105.73     1119.55     30.35 o
 -14   6   3       86.04       85.71     10.66 o
 -13   6   3        0.54        2.65      9.30 o
 -12   6   3        1.97       15.84      7.46 o
 -11   6   3     1170.32     1121.53     25.65 o
 -10   6   3      775.47      801.94     33.60 o
  -9   6   3     2762.29     2725.54     44.10 o
  -8   6   3     2268.65     2208.80     37.00 o
  -7   6   3        0.52        1.02      5.69 o
  -6   6   3       16.34       13.48      5.99 o
  -5   6   3      854.46      834.25     18.43 o
  -4   6   3     2062.08     2096.59     33.11 o
  -3   6   3     1139.14     1026.70     19.60 o
  -2   6   3       22.66       33.80      4.42 o
  -1   6   3      194.71      229.00      6.97 o
   0   6   3      331.35      298.35     12.13 o
   1   6   3     2907.97     2857.49     30.53 o
   2   6   3     1979.16     1980.37     25.00 o
   3   6   3     2128.23     2222.72     25.27 o
   4   6   3       19.55       22.64      5.00 o
   5   6   3     1987.33     2025.47     33.20 o
   6   6   3      972.75      972.13     20.97 o
   7   6   3      894.30      918.85     21.38 o
   8   6   3     2338.51     2237.10     37.93 o
   9   6   3     4670.47     4607.39     74.88 o
  10   6   3      692.98      751.15     26.38 o
  11   6   3       45.54       67.50      9.42 o
  12   6   3       72.21       50.87      9.56 o
  13   6   3      156.57      160.92     14.18 o
  14   6   3      535.96      518.29     29.65 o
  15   6   3      729.44      809.76     24.81 o
 -14   7   3     1411.44     1450.55     39.02 o
 -13   7   3     1481.66     1557.60     33.54 o
 -12   7   3      205.41      211.04     13.75 o
 -11   7   3       20.06       34.49      8.35 o
 -10   7   3      125.79      115.40     10.37 o
  -9   7   3      147.82      116.15     10.28 o
  -8   7   3     2487.11     2358.64     39.83 o
  -7   7   3      658.68      641.33     26.37 o
  -6   7   3     3207.26     3045.62     46.74 o
  -5   7   3       14.76       10.63      5.91 o
  -4   7   3      370.13      345.68     16.30 o
  -3   7   3        1.20        4.11      4.45 o
  -2   7   3       10.40       22.09      5.99 o
  -1   7   3      756.45      766.74     14.46 o
   0   7   3     5775.03     5760.91     66.56 o
   1   7   3      271.78      268.89     10.13 o
   2   7   3      775.21      821.00     37.11 o
   3   7   3     1508.79     1496.83     34.12 o
   4   7   3     3528.80     3485.05     50.69 o
   5   7   3      221.50      228.41     11.24 o
   6   7   3      401.71      404.10     14.21 o
   7   7   3      456.12      492.72     18.04 o
   8   7   3       40.06       39.46      8.81 o
   9   7   3       18.36       24.40      7.99 o
  10   7   3      775.61      795.38     22.18 o
  11   7   3     2348.79     2256.25     41.54 o
  12   7   3       61.96       75.85     12.15 o
  13   7   3      304.17      352.76     28.05 o
  14   7   3       14.99        1.49      9.06 o
 -13   8   3        4.90        8.72     16.61 o
 -12   8   3       92.83       94.92     14.35 o
 -11   8   3      294.43      319.64     16.38 o
 -10   8   3      830.45      829.37     22.58 o
  -9   8   3        6.18       11.76      7.66 o
  -8   8   3     1159.89     1113.35     41.17 o
  -7   8   3       34.65       25.82      7.46 o
  -6   8   3      466.59      454.41     15.35 o
  -5   8   3        3.35       -5.69      5.69 o
  -4   8   3     3627.63     3447.73     52.93 o
  -3   8   3      192.94      163.86     10.82 o
  -2   8   3      510.36      519.01     28.33 o
  -1   8   3     1085.52     1082.36     46.38 o
   0   8   3     2950.08     2931.63     66.10 o
   1   8   3      124.35      131.12      9.69 o
   2   8   3     3626.92     3512.95     66.33 o
   3   8   3      172.23      178.38     13.73 o
   4   8   3       44.01       26.75      9.38 o
   5   8   3       26.36       35.00     10.55 o
   6   8   3        2.29       -4.10      9.30 o
   7   8   3      332.35      320.32     19.65 o
   8   8   3     4066.33     4066.04    142.09 o
   9   8   3       11.38        6.20      8.86 o
  10   8   3      952.14      971.30     25.21 o
  11   8   3       10.68       12.88      8.87 o
  12   8   3        5.62       11.77      9.65 o
 -11   9   3      252.94      301.97     16.84 o
 -10   9   3        3.76        2.83      8.28 o
  -9   9   3      213.61      229.17     45.51 o
  -8   9   3      581.60      536.21     23.58 o
  -7   9   3      844.23      859.55     47.59 o
  -6   9   3     1203.41     1242.85     35.44 o
  -5   9   3     1237.55     1193.79     27.24 o
  -4   9   3      201.73      165.75     11.87 o
  -3   9   3      209.67      202.72     15.60 o
  -2   9   3       29.85       30.92     10.77 o
  -1   9   3     3377.18     3216.55     63.62 o
   0   9   3     1414.14     1357.10     35.37 o
   1   9   3       58.50       53.73     11.79 o
   2   9   3       15.95       21.04     10.28 o
   3   9   3        6.27        4.19      9.57 o
   4   9   3      429.98      463.28     17.98 o
   5   9   3      137.16      151.62     14.74 o
   6   9   3        6.95       24.75     10.28 o
   7   9   3     2069.94     2003.66     47.41 o
   8   9   3      246.55      229.79     23.62 o
   9   9   3       67.35       62.09     25.36 o
  10   9   3      408.54      499.78     26.06 o
  -8  10   3      166.22      152.53     15.92 o
  -7  10   3       17.38       38.42     14.30 o
  -6  10   3      262.06      240.96     17.98 o
  -5  10   3      597.06      625.44     20.80 o
  -4  10   3        0.78       -7.71      7.71 o
  -3  10   3     1220.69     1194.91     35.10 o
  -2  10   3      272.23      255.24     48.64 o
  -1  10   3      139.34      129.37     14.93 o
   0  10   3       97.93       83.36     13.50 o
   1  10   3      779.25      720.34     27.24 o
   2  10   3        2.33       -2.08      9.83 o
   3  10   3     1046.02     1012.82     32.18 o
   4  10   3       24.33        7.64     10.81 o
   5  10   3       22.02       24.50     11.27 o
   6  10   3      629.11      633.52     25.76 o
   7  10   3     1947.60     1926.05     47.63 o
   8  10   3      269.47      271.43     21.06 o
  -3  11   3        1.99       -4.09     12.25 o
  -2  11   3      188.76      194.56     18.42 o
  -1  11   3     1955.70     1911.99     48.88 o
   0  11   3       35.74       18.87     13.50 o
   1  11   3      249.72      273.57     21.54 o
   2  11   3       16.69       17.65     12.25 o
   3  11   3       74.42       68.12     14.25 o
 -18   0   4      918.65      916.49     29.97 o
 -16   0   4      285.15      323.41     18.91 o
 -14   0   4       83.17       70.92      8.13 o
 -12   0   4     1983.59     2017.08     32.86 o
 -10   0   4       39.60       41.90      5.18 o
  -8   0   4      338.75      315.63      9.21 o
  -6   0   4    40402.07    43060.42    582.54 o
  -4   0   4     3294.50     3151.92     40.24 o
  -2   0   4      474.83      414.36      7.24 o
   0   0   4     4529.73     4422.27     54.01 o
   2   0   4    69026.11    68401.48    817.77 o
   4   0   4      129.92      138.22      5.34 o
   6   0   4       23.97       28.93      3.86 o
   8   0   4     7231.96     7172.84     91.85 o
  10   0   4      169.44      204.41     11.50 o
  12   0   4     4974.94     4953.22     69.25 o
  14   0   4     1062.56     1040.26     24.27 o
  16   0   4        0.92        5.08     11.12 o
  18   0   4      473.45      514.18     24.57 o
 -18   1   4        1.93        8.62      7.44 o
 -17   1   4        5.24        1.35      6.51 o
 -16   1   4      543.80      545.12     13.65 o
 -15   1   4      918.51      909.40     17.38 o
 -14   1   4      700.11      685.44     14.10 o
 -13   1   4      522.72      536.52     10.77 o
 -12   1   4     1642.65     1689.14     20.34 o
 -11   1   4      179.58      170.29      6.19 o
 -10   1   4        9.97       17.02      3.16 o
  -9   1   4      825.08      749.56     13.81 o
  -8   1   4     4141.35     3850.07     36.29 o
  -7   1   4     3522.20     3609.65     33.74 o
  -6   1   4     8123.23     8871.53     77.00 o
  -5   1   4       96.39      101.30      3.31 o
  -4   1   4     6904.22     7058.82     60.98 o
  -3   1   4    17150.67    17928.42    165.11 o
  -2   1   4      478.56      601.83     10.27 o
  -1   1   4     3262.78     3137.51     27.64 o
   0   1   4      689.62      694.25      7.79 o
   1   1   4     9944.00    11010.69    102.29 o
   2   1   4      463.39      449.99      8.41 o
   3   1   4     2495.98     2829.72     26.23 o
   4   1   4     3671.75     3440.44     34.80 o
   5   1   4     1046.79     1011.00     11.90 o
   6   1   4     4841.10     4952.77     45.33 o
   7   1   4       48.13       34.35      3.11 o
   8   1   4      511.37      526.59      8.92 o
   9   1   4     1757.34     1768.83     20.36 o
  10   1   4     5841.59     5803.71     65.77 o
  11   1   4     2085.52     2041.87     23.90 o
  12   1   4     1422.47     1384.88     18.78 o
  13   1   4       60.22       55.52      5.75 o
  14   1   4      388.57      413.03     10.95 o
  15   1   4      107.80      110.35      8.05 o
  16   1   4     1139.58     1106.16     20.61 o
  17   1   4      396.80      404.43     14.65 o
  18   1   4     1321.83     1336.70     27.68 o
 -18   2   4      176.65      200.80     10.79 o
 -17   2   4     1656.61     1712.22     26.58 o
 -16   2   4      107.01      106.35      8.01 o
 -15   2   4     2040.77     2014.51     30.46 o
 -14   2   4      693.42      632.80     13.58 o
 -13   2   4      884.89      926.75     18.22 o
 -12   2   4     4511.54     4478.81     48.77 o
 -11   2   4       35.64       42.72      6.57 o
 -10   2   4     1580.01     1598.45     18.51 o
  -9   2   4     2211.46     2242.75     23.36 o
  -8   2   4        0.46        5.32      2.34 o
  -7   2   4     1756.60     1677.44     20.62 o
  -6   2   4     3342.66     3538.60     35.78 o
  -5   2   4    15167.00    16030.75    148.88 o
  -4   2   4      310.09      297.69      5.39 o
  -3   2   4     3429.93     3521.32     34.14 o
  -2   2   4     3535.24     3712.08     32.79 o
  -1   2   4     2785.44     2729.77     27.01 o
   0   2   4       57.45       43.41      4.13 o
   1   2   4    15783.90    16403.14    151.68 o
   2   2   4     9888.80    10140.85    106.29 o
   3   2   4    20421.32    21595.96    182.14 o
   4   2   4     1016.51     1215.19     13.34 o
   5   2   4     1377.54     1367.53     15.14 o
   6   2   4      136.40      223.19      5.46 o
   7   2   4     1830.21     1594.04     17.97 o
   8   2   4      374.05      393.68      7.78 o
   9   2   4     2937.58     2888.43     29.93 o
  10   2   4       35.74       43.22      4.38 o
  11   2   4       12.36        8.62      3.85 o
  12   2   4      363.37      350.35      9.29 o
  13   2   4     1436.22     1481.48     22.60 o
  14   2   4       48.86       42.64      6.33 o
  15   2   4      257.30      246.52     10.68 o
  16   2   4        0.70        3.65      6.09 o
  17   2   4       37.95       39.07      7.56 o
  18   2   4      249.58      229.36     18.80 o
 -18   3   4      106.00      104.49     12.14 o
 -17   3   4      547.54      544.85     19.25 o
 -16   3   4       17.31       12.51      7.96 o
 -15   3   4     3138.14     3050.68     81.11 o
 -14   3   4      729.20      673.80     15.91 o
 -13   3   4     1073.28     1153.09     20.76 o
 -12   3   4       98.50       95.11      7.07 o
 -11   3   4      628.53      605.80     13.34 o
 -10   3   4      283.65      289.60      9.47 o
  -9   3   4     3376.54     3244.11     45.75 o
  -8   3   4      987.68      912.99     12.34 o
  -7   3   4     2715.45     2566.83     43.61 o
  -6   3   4     3574.28     3977.38     45.33 o
  -5   3   4       23.24       17.65      2.66 o
  -4   3   4     8446.08     9851.31     92.66 o
  -3   3   4       18.67       40.99      3.15 o
  -2   3   4        8.75        6.52      3.11 o
  -1   3   4     7271.63     7402.71     64.08 o
   0   3   4     2065.81     2241.84     24.55 o
   1   3   4     1469.57     1617.18     19.85 o
   2   3   4      201.26      181.93      4.97 o
   3   3   4     4520.33     4435.11     44.03 o
   4   3   4     1276.18     1414.72     15.25 o
   5   3   4     8584.72     8889.05     77.74 o
   6   3   4      157.17      170.45      5.52 o
   7   3   4       45.49       68.28      4.81 o
   8   3   4     1844.52     1846.61     22.55 o
   9   3   4     6267.39     6300.79     64.06 o
  10   3   4       36.77       25.76      4.50 o
  11   3   4     2036.09     2064.30     27.17 o
  12   3   4       78.29       74.86      6.26 o
  13   3   4      396.56      420.68     11.93 o
  14   3   4      171.61      157.63      9.02 o
  15   3   4      100.80      106.12      9.22 o
  16   3   4       54.84       60.18      8.62 o
  17   3   4     1219.14     1257.01     25.96 o
 -17   4   4      480.80      456.78     18.57 o
 -16   4   4     1100.54     1016.62     26.07 o
 -15   4   4       31.49       34.35      9.05 o
 -14   4   4       41.03       37.43      8.00 o
 -13   4   4      553.28      519.02     17.24 o
 -12   4   4       36.32       40.68      7.20 o
 -11   4   4       69.08       58.15      7.75 o
 -10   4   4        7.67        9.49      7.92 o
  -9   4   4     2071.29     2019.91     45.83 o
  -8   4   4       91.93       98.67      5.34 o
  -7   4   4      385.92      369.53     11.80 o
  -6   4   4     2690.71     2627.00     31.78 o
  -5   4   4     1031.39     1067.62     33.99 o
  -4   4   4       68.46      104.02      4.71 o
  -3   4   4      251.31      229.09      6.61 o
  -2   4   4     2403.38     2714.21     32.01 o
  -1   4   4       62.22       49.03      4.06 o
   0   4   4     7184.42     7349.54     70.25 o
   1   4   4     4627.75     4429.73     88.00 o
   2   4   4      331.12      257.73      7.43 o
   3   4   4     7009.31     7278.95     70.37 o
   4   4   4     1907.49     2080.67     23.40 o
   5   4   4     1212.97     1247.83     14.27 o
   6   4   4      851.30      815.12     10.86 o
   7   4   4      111.49       80.31      4.76 o
   8   4   4      507.74      562.51     10.52 o
   9   4   4      526.02      553.93     13.03 o
  10   4   4      114.09       94.24      8.75 o
  11   4   4       29.10       26.72      5.80 o
  12   4   4       40.07       49.52      6.56 o
  13   4   4      665.62      631.79     16.15 o
  14   4   4       18.93       12.21      6.52 o
  15   4   4      113.08      127.55     12.42 o
  16   4   4      259.99      249.97     15.73 o
  17   4   4        4.14       11.38     10.01 o
 -16   5   4      814.03      801.24     27.22 o
 -15   5   4       53.23       59.79      9.98 o
 -14   5   4     3110.30     2964.39     49.74 o
 -13   5   4       22.93       25.71      7.88 o
 -12   5   4      622.27      641.65     18.85 o
 -11   5   4      102.12       94.63     14.38 o
 -10   5   4       16.49        8.10      5.99 o
  -9   5   4     5612.19     5195.13     72.20 o
  -8   5   4     7316.97     7404.28     97.60 o
  -7   5   4      749.85      717.86     16.98 o
  -6   5   4     1342.84     1307.89     23.92 o
  -5   5   4      345.46      372.40     11.75 o
  -4   5   4      107.18      163.37      5.58 o
  -3   5   4      880.89     1064.42     15.81 o
  -2   5   4     5909.83     6137.13     60.93 o
  -1   5   4      628.58      720.21     11.22 o
   0   5   4     3609.17     3656.55     34.29 o
   1   5   4      549.64      531.00      9.66 o
   2   5   4     2122.07     2125.95     23.84 o
   3   5   4      247.14      297.21     12.21 o
   4   5   4     3717.59     3729.90     38.94 o
   5   5   4      127.72      125.81      4.60 o
   6   5   4     1047.73     1044.78     13.77 o
   7   5   4       83.46       74.69      5.96 o
   8   5   4       24.78       20.16      4.91 o
   9   5   4       23.82       20.81      5.18 o
  10   5   4     1912.47     1888.05     35.76 o
  11   5   4      731.97      661.41     19.48 o
  12   5   4      175.23      194.67     17.06 o
  13   5   4        5.10       -4.21      7.56 o
  14   5   4      200.91      204.55     14.41 o
  15   5   4      541.27      536.89     20.70 o
  16   5   4      744.40      769.95     35.84 o
 -16   6   4      715.62      653.12     38.21 o
 -15   6   4       89.99       90.96     14.07 o
 -14   6   4      146.24      143.32     12.40 o
 -13   6   4       12.94        5.60      8.07 o
 -12   6   4      386.71      381.31     27.54 o
 -11   6   4      479.23      466.00     16.58 o
 -10   6   4      120.15      116.60      9.87 o
  -9   6   4       42.49       40.65      9.58 o
  -8   6   4      367.04      324.80     13.09 o
  -7   6   4       69.78       53.73      8.41 o
  -6   6   4     2238.90     2214.78     35.92 o
  -5   6   4      845.43      783.47     25.49 o
  -4   6   4      771.55      735.23     16.81 o
  -3   6   4      176.12      175.93     17.82 o
  -2   6   4        0.11       -0.41      3.92 o
  -1   6   4     1385.08     1407.67     18.20 o
   0   6   4      519.49      500.83     14.84 o
   1   6   4     3307.24     3232.76     38.95 o
   2   6   4     5245.61     5174.97     52.25 o
   3   6   4      765.07      726.17     13.77 o
   4   6   4       25.84       26.07      3.81 o
   5   6   4     3095.30     3230.79     47.64 o
   6   6   4     2042.63     1955.14     33.07 o
   7   6   4     1415.47     1448.37     27.84 o
   8   6   4      795.27      858.55     20.93 o
   9   6   4     1008.99      960.87     22.80 o
  10   6   4        4.48        9.39      7.35 o
  11   6   4      502.23      521.05     18.42 o
  12   6   4     1012.92     1014.69     26.15 o
  13   6   4        4.44       10.51      8.38 o
  14   6   4      352.10      379.47     18.64 o
  15   6   4      115.56      113.47     13.20 o
 -14   7   4       21.63       15.10      9.21 o
 -13   7   4     1177.12     1135.51     27.90 o
 -12   7   4      179.24      176.06     12.97 o
 -11   7   4        1.60       12.37      7.60 o
 -10   7   4      154.04      142.80     11.87 o
  -9   7   4      963.99      976.92     23.37 o
  -8   7   4     1455.48     1405.66     28.04 o
  -7   7   4     1995.75     1886.37     57.64 o
  -6   7   4      763.39      681.49     17.74 o
  -5   7   4      734.99      680.23     17.06 o
  -4   7   4       50.97       53.01      6.80 o
  -3   7   4      120.48      132.50      7.53 o
  -2   7   4      635.87      641.01     20.26 o
  -1   7   4      133.56      119.60      6.01 o
   0   7   4     1497.00     1567.55     25.30 o
   1   7   4        2.36        2.60      4.63 o
   2   7   4       92.04       98.83      7.99 o
   3   7   4     2884.66     2761.52     52.54 o
   4   7   4       86.38       95.84     19.80 o
   5   7   4      100.18       94.44      8.48 o
   6   7   4       42.40       43.02      7.43 o
   7   7   4       56.95       54.40      8.04 o
   8   7   4      439.01      461.56     15.96 o
   9   7   4      505.52      559.30     18.22 o
  10   7   4      411.60      448.27     17.73 o
  11   7   4      555.76      534.97     19.76 o
  12   7   4       82.17       94.07     11.32 o
  13   7   4      499.83      535.91     25.27 o
  14   7   4        3.92        6.59      9.61 o
 -13   8   4       30.17       25.38     14.83 o
 -12   8   4       33.44       25.53      9.32 o
 -11   8   4     1547.82     1615.40     33.90 o
 -10   8   4       50.45       45.72      9.34 o
  -9   8   4     1224.48     1174.46     35.81 o
  -8   8   4      224.91      193.19     12.34 o
  -7   8   4     1268.14     1218.37     25.91 o
  -6   8   4        3.97        6.28      6.54 o
  -5   8   4     2452.21     2370.51     39.22 o
  -4   8   4      192.14      199.20      9.81 o
  -3   8   4       11.77       17.89      7.90 o
  -2   8   4       68.22       80.15      8.53 o
  -1   8   4      447.40      438.48     28.14 o
   0   8   4     2278.07     2272.40     47.59 o
   1   8   4     2562.85     2531.24     40.84 o
   2   8   4      258.00      267.82     16.45 o
   3   8   4        3.79        7.07      8.31 o
   4   8   4      397.74      395.39     18.67 o
   5   8   4        8.43       13.58      9.50 o
   6   8   4      294.62      323.86     50.37 o
   7   8   4      466.25      517.57     22.11 o
   8   8   4       38.91       66.21     24.32 o
   9   8   4     1256.46     1267.98     29.06 o
  10   8   4        0.83        6.12     10.51 o
  11   8   4      792.18      772.31     23.80 o
  12   8   4        0.86        1.60      9.69 o
 -11   9   4        3.66        3.01      8.85 o
 -10   9   4       35.90       46.67      9.80 o
  -9   9   4      409.59      403.11     17.06 o
  -8   9   4      189.98      240.17     18.18 o
  -7   9   4      597.93      598.75     24.29 o
  -6   9   4      837.42      843.36     22.84 o
  -5   9   4       18.10       17.12      8.00 o
  -4   9   4      109.75       87.78     10.06 o
  -3   9   4      170.50      157.90     11.35 o
  -2   9   4     1322.53     1294.91     34.88 o
  -1   9   4      343.63      345.75     36.13 o
   0   9   4       65.71       52.29     10.81 o
   1   9   4       66.89       43.36     10.98 o
   2   9   4        4.30        7.25     10.06 o
   3   9   4      519.02      525.36     22.11 o
   4   9   4      413.52      430.92     21.19 o
   5   9   4        6.87       17.40      9.99 o
   6   9   4      497.87      506.39     23.08 o
   7   9   4        4.00       -8.89     12.85 o
   8   9   4      274.75      298.73     20.38 o
   9   9   4      883.76      965.95     33.16 o
  10   9   4     1673.11     1779.52     47.39 o
  -8  10   4      157.48      172.25     17.02 o
  -7  10   4        8.07        9.79      9.16 o
  -6  10   4     1756.59     1744.65     55.68 o
  -5  10   4      205.24      206.97     14.10 o
  -4  10   4     1541.99     1578.22     42.01 o
  -3  10   4       95.39       59.39     12.25 o
  -2  10   4       77.65       50.34     12.52 o
  -1  10   4      440.63      419.68     22.84 o
   0  10   4     1690.51     1674.16     42.50 o
   1  10   4        8.27        9.95     10.55 o
   2  10   4      702.48      659.51     26.48 o
   3  10   4        7.80        0.76     10.49 o
   4  10   4       35.78       38.42     11.81 o
   5  10   4      100.22       84.38     25.01 o
   6  10   4      643.12      675.26     27.02 o
   7  10   4      181.66      241.65     63.23 o
  -3  11   4        3.45       -5.70     12.03 o
  -2  11   4      512.17      504.29     30.92 o
  -1  11   4      242.14      267.83     20.38 o
   0  11   4      676.79      724.91     29.97 o
   1  11   4      160.44      199.41     18.91 o
   2  11   4       71.34       73.07     14.74 o
 -17   0   5       49.19       69.47     11.81 o
 -15   0   5       31.89       38.21      9.57 o
 -13   0   5     2089.52     2205.47     35.82 o
 -11   0   5     1929.96     1908.45     39.51 o
  -9   0   5      400.80      384.42     10.68 o
  -7   0   5     3011.03     2730.58     37.44 o
  -5   0   5     6642.82     6471.31     80.09 o
  -3   0   5        1.35        2.78      1.97 o
  -1   0   5     2621.07     2565.83     40.53 o
   1   0   5      379.01      316.23      5.65 o
   3   0   5     6677.12     7068.45    106.86 o
   5   0   5     9356.81     8983.66    136.58 o
   7   0   5     6812.06     6752.66     86.51 o
   9   0   5      304.71      320.94     13.12 o
  11   0   5     7116.25     7059.41     93.58 o
  13   0   5     1999.00     2070.77     36.21 o
  15   0   5      216.22      228.11     13.37 o
  17   0   5      721.04      760.64     28.25 o
 -18   1   5       45.02       27.40      7.86 o
 -17   1   5       90.12       89.95      8.76 o
 -16   1   5     1564.60     1571.15     24.11 o
 -15   1   5     1285.67     1300.30     20.87 o
 -14   1   5       23.52       31.71      5.46 o
 -13   1   5      337.89      319.08      9.61 o
 -12   1   5      508.19      518.58     11.08 o
 -11   1   5     1015.29     1038.40     14.29 o
 -10   1   5       68.70       83.50      4.41 o
  -9   1   5     2541.15     2462.27     27.45 o
  -8   1   5     1569.51     1611.26     17.60 o
  -7   1   5     1074.08     1110.33     12.91 o
  -6   1   5       13.61       17.88      2.32 o
  -5   1   5     6181.61     6188.35     70.70 o
  -4   1   5     8870.42     9298.83     87.37 o
  -3   1   5      466.72      646.75      8.33 o
  -2   1   5       33.85       49.69      2.60 o
  -1   1   5      137.59      125.17      2.63 o
   0   1   5     1040.40     1063.83     11.91 o
   1   1   5     2559.85     2737.63     25.15 o
   2   1   5    22876.37    23580.66    217.07 o
   3   1   5     3479.28     3265.66     27.91 o
   4   1   5      100.05      172.25      4.19 o
   5   1   5        4.28        6.70      2.15 o
   6   1   5     1096.61     1128.30     13.51 o
   7   1   5      231.44      347.12      8.71 o
   8   1   5     1734.82     1611.82     18.67 o
   9   1   5     3670.46     3584.93     35.87 o
  10   1   5     5204.61     5137.83     49.58 o
  11   1   5      788.25      735.85     12.64 o
  12   1   5       11.38       12.49      4.49 o
  13   1   5     1763.08     1741.25     22.66 o
  14   1   5     1086.62     1082.48     17.43 o
  15   1   5      551.66      478.29     13.59 o
  16   1   5      111.89      105.93      8.64 o
  17   1   5      208.37      195.32     10.83 o
  18   1   5       52.06       35.76     18.06 o
 -18   2   5      764.79      721.89     27.51 o
 -17   2   5      215.43      242.75     10.95 o
 -16   2   5       92.77       96.52      7.63 o
 -15   2   5       73.48       77.39      7.05 o
 -14   2   5     2605.59     2525.01     32.05 o
 -13   2   5     1129.80     1183.94     18.55 o
 -12   2   5     2304.39     2285.33     28.51 o
 -11   2   5       24.59       25.88      4.34 o
 -10   2   5       61.20       53.92      3.83 o
  -9   2   5      324.08      312.13     12.11 o
  -8   2   5     2255.65     2168.62     24.37 o
  -7   2   5      425.90      405.54      7.63 o
  -6   2   5     4092.56     3785.19     43.69 o
  -5   2   5      848.04      766.06     10.29 o
  -4   2   5     2456.59     2562.19     26.36 o
  -3   2   5      274.34      293.88      4.71 o
  -2   2   5      571.24      731.40      8.30 o
  -1   2   5      940.22      920.88     15.12 o
   0   2   5     4269.66     4153.90     40.51 o
   1   2   5     7885.44     7894.64     83.37 o
   2   2   5      206.28      270.52      5.52 o
   3   2   5        0.12        4.59      1.86 o
   4   2   5     9940.90    10133.86    101.04 o
   5   2   5      994.18     1037.60     11.49 o
   6   2   5      210.41      142.10      4.88 o
   7   2   5      177.17      224.28      7.06 o
   8   2   5      202.83      185.70      7.82 o
   9   2   5      252.11      254.72      7.22 o
  10   2   5     1863.84     1761.69     21.23 o
  11   2   5     1139.41     1101.80     15.84 o
  12   2   5     2512.58     2480.85     28.51 o
  13   2   5      185.19      177.23      8.77 o
  14   2   5     1156.75     1116.13     19.72 o
  15   2   5       84.41       76.17      7.54 o
  16   2   5     1187.41     1207.79     22.10 o
  17   2   5      480.46      499.34     15.18 o
 -18   3   5      175.55      158.26     13.34 o
 -17   3   5       38.79       36.91      9.35 o
 -16   3   5     2808.79     2751.15     47.05 o
 -15   3   5      163.82      143.33     11.36 o
 -14   3   5      803.01      769.59     34.33 o
 -13   3   5       75.57       77.32      6.98 o
 -12   3   5      468.01      470.37     17.75 o
 -11   3   5      114.95      128.68      7.20 o
 -10   3   5     1390.27     1370.47     21.26 o
  -9   3   5      220.79      221.87      8.26 o
  -8   3   5      990.36      905.68     13.53 o
  -7   3   5     1262.60     1326.62     14.06 o
  -6   3   5       10.64       12.19      1.86 o
  -5   3   5     2842.93     3151.02     29.94 o
  -4   3   5     8713.87     8629.90    117.67 o
  -3   3   5      742.97      855.26     10.81 o
  -2   3   5      767.41      542.28      8.03 o
  -1   3   5     2066.48     2271.38     28.64 o
   0   3   5     2294.04     2419.13     28.18 o
   1   3   5      251.22      247.38      5.51 o
   2   3   5    23789.50    24953.71    257.66 o
   3   3   5     4008.85     4284.49     42.92 o
   4   3   5      858.88      763.50      9.97 o
   5   3   5      470.56      502.20      7.99 o
   6   3   5      191.42      201.60      5.49 o
   7   3   5     3352.75     3397.56     36.61 o
   8   3   5     3032.79     2874.82     32.36 o
   9   3   5      173.01      163.42      6.75 o
  10   3   5     1845.39     1853.53     24.44 o
  11   3   5       12.08       11.10      4.64 o
  12   3   5      335.26      359.09     10.94 o
  13   3   5     1532.09     1414.77     37.23 o
  14   3   5     1286.91     1265.21     21.64 o
  15   3   5      876.44      858.89     19.97 o
  16   3   5      473.42      506.58     16.69 o
  17   3   5        1.54       -3.12      7.45 o
 -17   4   5       89.69       89.14     11.35 o
 -16   4   5       15.79       14.78      8.65 o
 -15   4   5     1788.66     1766.42     34.88 o
 -14   4   5      336.57      332.86     15.08 o
 -13   4   5     1018.65      982.49     23.25 o
 -12   4   5       28.69       29.06      7.20 o
 -11   4   5     1919.29     1872.12     33.01 o
 -10   4   5      130.60      125.77      8.93 o
  -9   4   5      662.76      679.01     16.82 o
  -8   4   5       79.32       64.58      6.72 o
  -7   4   5     3141.31     3050.09     44.39 o
  -6   4   5      927.64      839.89     15.34 o
  -5   4   5      932.36      882.06     15.24 o
  -4   4   5       42.92       45.14      3.51 o
  -3   4   5      534.07      484.49      9.33 o
  -2   4   5      932.62      878.12     12.20 o
  -1   4   5      539.68      409.98      9.94 o
   0   4   5     3587.96     3765.07     42.98 o
   1   4   5      808.59      791.24     10.99 o
   2   4   5      681.47      702.08     10.36 o
   3   4   5     2660.18     2734.48     29.29 o
   4   4   5      164.98      159.53      5.56 o
   5   4   5      399.02      328.13      6.61 o
   6   4   5      248.91      217.60      5.96 o
   7   4   5     1014.72     1030.74     15.00 o
   8   4   5      665.31      608.77     11.40 o
   9   4   5     1250.98     1209.96     21.95 o
  10   4   5     1409.35     1225.99     21.48 o
  11   4   5     1528.12     1557.66     30.59 o
  12   4   5        6.90        9.97      7.64 o
  13   4   5      409.93      394.16     13.49 o
  14   4   5        7.33        9.66      6.44 o
  15   4   5      123.58      110.01      9.72 o
  16   4   5      204.81      227.57     15.73 o
 -16   5   5        0.16        8.81      8.75 o
 -15   5   5     1467.45     1438.44     31.56 o
 -14   5   5       16.87       21.08      8.15 o
 -13   5   5       34.34       31.35      8.27 o
 -12   5   5       35.92       30.05      7.71 o
 -11   5   5       36.24       43.23      7.49 o
 -10   5   5      652.67      645.41     20.32 o
  -9   5   5       20.29       21.88      6.64 o
  -8   5   5        1.55        2.50      5.47 o
  -7   5   5       40.98       25.52      6.03 o
  -6   5   5        3.54        3.92      5.07 o
  -5   5   5     1531.50     1449.88     30.91 o
  -4   5   5       22.47       22.21      3.68 o
  -3   5   5     1920.73     1951.17     25.33 o
  -2   5   5       57.24       74.82      4.42 o
  -1   5   5      110.60      130.68      5.39 o
   0   5   5      517.87      583.77     13.21 o
   1   5   5     5520.44     5620.89     71.44 o
   2   5   5      181.63      197.51      5.93 o
   3   5   5     8844.36     8780.00     84.97 o
   4   5   5        1.94       11.65      6.41 o
   5   5   5      133.64      140.90      5.01 o
   6   5   5        1.26        1.04      2.97 o
   7   5   5      182.20      183.47     10.34 o
   8   5   5       17.44       12.69      4.80 o
   9   5   5     2061.00     1976.28     29.08 o
  10   5   5        0.23        0.19      5.03 o
  11   5   5      727.05      702.97     19.99 o
  12   5   5      137.44      127.35     11.46 o
  13   5   5      364.83      386.93     17.10 o
  14   5   5      325.92      344.27     17.74 o
  15   5   5     1505.66     1479.66     34.08 o
  16   5   5      186.82      218.54     15.98 o
 -15   6   5      888.48      936.17     25.52 o
 -14   6   5      119.48      137.96     12.03 o
 -13   6   5     1887.04     1866.95     36.35 o
 -12   6   5       81.52       80.09      9.76 o
 -11   6   5        6.08        6.51      7.06 o
 -10   6   5      522.86      479.66     16.27 o
  -9   6   5      975.56      895.55     25.23 o
  -8   6   5        4.38        1.06      5.99 o
  -7   6   5     3002.64     3033.27     46.38 o
  -6   6   5      473.20      445.83     13.76 o
  -5   6   5     1687.89     1656.87     28.61 o
  -4   6   5      136.49      133.09      8.58 o
  -3   6   5      751.08      781.66     14.92 o
  -2   6   5      964.51      942.95     16.87 o
  -1   6   5     6478.69     6359.57    119.57 o
   0   6   5      688.24      712.65     12.10 o
   1   6   5     1430.97     1406.02     20.53 o
   2   6   5       25.31       32.95      3.85 o
   3   6   5      888.93      905.33     15.49 o
   4   6   5     1368.22     1422.34     18.61 o
   5   6   5      672.91      634.48     14.94 o
   6   6   5      612.66      589.70     25.83 o
   7   6   5      267.32      266.15     12.56 o
   8   6   5        5.33       -2.59      6.60 o
   9   6   5      588.14      556.00     17.47 o
  10   6   5      125.19      133.43     11.32 o
  11   6   5     1387.91     1455.99     31.09 o
  12   6   5     1543.15     1461.66     31.90 o
  13   6   5      112.59      129.09     14.28 o
  14   6   5       57.76       52.93     10.46 o
  15   6   5      142.68      133.80     13.69 o
 -14   7   5      883.25      865.41     31.37 o
 -13   7   5      571.19      575.65     25.14 o
 -12   7   5        5.59       17.42      8.65 o
 -11   7   5       34.09       24.48      8.21 o
 -10   7   5     2543.02     2351.54     41.29 o
  -9   7   5        3.86        4.22      7.06 o
  -8   7   5      129.50      105.08      9.45 o
  -7   7   5     1310.20     1149.39     24.19 o
  -6   7   5     1767.35     1623.50     40.51 o
  -5   7   5      725.55      597.23     16.54 o
  -4   7   5     1006.35      988.68     18.46 o
  -3   7   5      434.12      442.63     22.46 o
  -2   7   5      198.22      216.27      9.14 o
  -1   7   5      246.19      257.33      8.38 o
   0   7   5      281.26      276.39     11.93 o
   1   7   5       73.81       70.50      6.36 o
   2   7   5     2801.08     2847.89     60.08 o
   3   7   5     1471.13     1441.41     42.38 o
   4   7   5     3084.05     3033.05     57.95 o
   5   7   5      689.87      713.12     17.88 o
   6   7   5      198.83      197.13     19.53 o
   7   7   5      329.58      359.38     14.48 o
   8   7   5     1892.81     1891.41     50.15 o
   9   7   5      563.30      559.34     32.59 o
  10   7   5      301.41      345.48     16.21 o
  11   7   5      568.24      618.66     29.25 o
  12   7   5      112.50      126.28     12.49 o
  13   7   5     1686.66     1782.92     37.98 o
 -13   8   5       21.03       44.42     10.26 o
 -12   8   5       28.36       42.78     10.09 o
 -11   8   5      531.37      534.26     23.92 o
 -10   8   5       19.86        8.84     10.44 o
  -9   8   5        2.81        2.30      7.84 o
  -8   8   5     1515.73     1387.08     28.72 o
  -7   8   5       15.91       21.56      7.73 o
  -6   8   5     2041.27     2031.43     35.77 o
  -5   8   5       64.71       60.68      7.20 o
  -4   8   5       42.66       37.50      6.41 o
  -3   8   5       34.57       28.42      7.15 o
  -2   8   5      810.02      846.46     21.33 o
  -1   8   5      334.55      322.41     18.99 o
   0   8   5      313.04      303.79     12.86 o
   1   8   5      917.96      952.95     26.45 o
   2   8   5        8.71        3.01      5.68 o
   3   8   5       52.49       33.35      9.50 o
   4   8   5      268.79      255.44     16.45 o
   5   8   5      348.09      356.98     24.32 o
   6   8   5     1214.07     1291.88     37.87 o
   7   8   5        2.49        9.94      9.79 o
   8   8   5      103.13      130.40     17.02 o
   9   8   5        0.21       -0.73     11.01 o
  10   8   5      911.96      983.49     27.76 o
  11   8   5        2.27        8.92      9.43 o
  12   8   5      853.44      915.10     44.06 o
 -11   9   5       83.75       92.86     11.58 o
 -10   9   5      449.62      419.84     17.99 o
  -9   9   5      278.69      313.50     16.17 o
  -8   9   5      388.51      407.02     20.63 o
  -7   9   5      316.15      309.93     19.40 o
  -6   9   5      682.80      640.22     19.87 o
  -5   9   5      266.83      270.11     14.43 o
  -4   9   5      458.89      491.52     17.34 o
  -3   9   5     1643.00     1480.61     34.72 o
  -2   9   5       74.54       78.14      9.28 o
  -1   9   5       10.18       -1.16      9.57 o
   0   9   5      341.45      341.33     44.12 o
   1   9   5      523.21      562.80     22.60 o
   2   9   5       21.12       25.97     10.55 o
   3   9   5      244.08      240.89     21.89 o
   4   9   5      292.12      298.93     18.38 o
   5   9   5       24.16       21.70     11.81 o
   6   9   5       74.30      102.47     14.00 o
   7   9   5      108.27      104.43     21.54 o
   8   9   5      425.64      454.70     23.52 o
   9   9   5      426.87      460.97     24.51 o
  10   9   5      811.75      941.62     63.92 o
  -8  10   5        0.13        2.23      9.47 o
  -7  10   5     2378.09     2460.67     45.33 o
  -6  10   5       62.28       84.00     13.58 o
  -5  10   5      799.73      729.82     22.15 o
  -4  10   5      107.95      129.41     11.85 o
  -3  10   5       47.20       34.99     12.25 o
  -2  10   5       51.07       33.77     14.94 o
  -1  10   5      950.40     1040.54     32.67 o
   0  10   5      308.73      291.96     19.40 o
   1  10   5     1756.27     1750.24     44.46 o
   2  10   5        2.98        9.50     10.55 o
   3  10   5      150.78      128.65     15.21 o
   4  10   5       67.96       72.98     14.25 o
   5  10   5     1431.05     1384.74     39.79 o
   6  10   5      239.34      229.29     25.01 o
   7  10   5      462.43      513.74     24.81 o
  -2  11   5       27.78       24.85     15.63 o
  -1  11   5        1.33       -1.78     12.25 o
   0  11   5       61.61       46.02     22.23 o
   1  11   5      533.86      550.02     25.79 o
 -18   0   6      818.72      902.72     30.21 o
 -16   0   6      356.48      375.75     19.16 o
 -14   0   6     4739.33     4565.91     64.84 o
 -12   0   6      908.25      949.15     19.65 o
 -10   0   6      331.26      313.47     10.39 o
  -8   0   6    16543.56    17193.67    208.46 o
  -6   0   6    21409.22    22804.59    272.91 o
  -4   0   6      305.49      293.65      7.47 o
  -2   0   6       37.18       42.59      4.15 o
   0   0   6       23.96       18.54      1.64 o
   2   0   6     3188.84     3782.18     42.03 o
   4   0   6    12713.82    12761.70    155.24 o
   6   0   6     4981.95     5021.47     65.65 o
   8   0   6     2616.55     2654.23     44.40 o
  10   0   6     9749.19     9441.46    121.14 o
  12   0   6     2047.25     2097.92     35.94 o
  14   0   6      140.68      151.82     11.36 o
  16   0   6      501.09      504.89     18.57 o
 -18   1   6       32.22       35.19      8.32 o
 -17   1   6     1247.33     1254.93     25.27 o
 -16   1   6      673.99      672.48     15.02 o
 -15   1   6      169.48      145.83      8.10 o
 -14   1   6        7.60        3.93      4.61 o
 -13   1   6     1470.16     1458.23     23.15 o
 -12   1   6     1614.94     1654.05     20.01 o
 -11   1   6     1953.55     2053.30     22.90 o
 -10   1   6      380.32      365.20      7.75 o
  -9   1   6     1780.52     1755.42     19.31 o
  -8   1   6      906.27      949.21     12.03 o
  -7   1   6      706.83      819.96     10.57 o
  -6   1   6    16188.85    17442.27    148.49 o
  -5   1   6     5082.20     5352.27     52.13 o
  -4   1   6      178.25       82.03      3.33 o
  -3   1   6     1300.59     1280.64     14.35 o
  -2   1   6       15.87        9.50      1.78 o
  -1   1   6     1385.30     1435.76     15.69 o
   0   1   6     1474.04     1393.51     14.01 o
   1   1   6     1201.26     1163.71     12.37 o
   2   1   6     8530.87     8540.60     73.98 o
   3   1   6      796.03      869.07     11.86 o
   4   1   6        2.32        3.87      1.91 o
   5   1   6      135.11      114.39      4.19 o
   6   1   6     6652.78     6811.17     61.36 o
   7   1   6     3149.12     2994.98     30.06 o
   8   1   6     1469.16     1433.82     17.34 o
   9   1   6     4269.55     4167.93     41.03 o
  10   1   6      349.80      324.85      8.72 o
  11   1   6      221.97      219.97      7.92 o
  12   1   6     2419.16     2374.72     27.73 o
  13   1   6      964.61      930.09     15.64 o
  14   1   6      155.68      161.63      9.79 o
  15   1   6      806.81      827.95     19.18 o
  16   1   6      115.42      121.34      9.19 o
  17   1   6       72.81       78.35      8.65 o
 -18   2   6      179.78      200.18     17.61 o
 -17   2   6       34.56       59.08      8.29 o
 -16   2   6      418.48      442.60     12.80 o
 -15   2   6     3319.10     3346.37     40.43 o
 -14   2   6     2167.33     2123.44     42.67 o
 -13   2   6      863.83      891.72     15.81 o
 -12   2   6      543.22      499.51     11.20 o
 -11   2   6     1308.40     1376.64     21.79 o
 -10   2   6     1548.87     1585.37     20.23 o
  -9   2   6     5821.50     6002.58     59.98 o
  -8   2   6      539.59      595.43      9.78 o
  -7   2   6     7559.10     7841.42     75.72 o
  -6   2   6     1839.73     2087.95     22.92 o
  -5   2   6        0.52        1.31      2.24 o
  -4   2   6        0.79        5.62      1.82 o
  -3   2   6       68.41       48.91      2.50 o
  -2   2   6        5.73       10.03      2.96 o
  -1   2   6     8712.36     8841.31     83.39 o
   0   2   6     3214.41     3024.69     30.63 o
   1   2   6     1286.81     1379.47     15.78 o
   2   2   6     1265.83     1313.95     15.53 o
   3   2   6    20477.85    21265.21    180.16 o
   4   2   6       17.60       27.39      2.73 o
   5   2   6     1009.89      898.72     10.64 o
   6   2   6      284.45      294.29      7.21 o
   7   2   6     1472.71     1631.63     18.64 o
   8   2   6      150.46      177.96      6.18 o
   9   2   6      816.30      804.49     12.44 o
  10   2   6      195.87      185.71      6.97 o
  11   2   6     3642.57     3423.54     36.18 o
  12   2   6      158.23      152.76      7.30 o
  13   2   6       95.51       97.17      7.36 o
  14   2   6       71.39       65.28      7.02 o
  15   2   6      486.26      509.44     14.38 o
  16   2   6      755.09      765.78     17.53 o
  17   2   6     1573.06     1658.06     27.51 o
 -18   3   6        5.64        5.59      8.81 o
 -17   3   6      880.48      821.65     30.39 o
 -16   3   6       70.86       94.14     10.68 o
 -15   3   6     1268.13     1191.90     26.87 o
 -14   3   6       11.64       14.93      7.32 o
 -13   3   6      998.09      917.04     20.49 o
 -12   3   6      660.66      623.25     14.07 o
 -11   3   6     1478.14     1437.43     22.41 o
 -10   3   6     1044.29     1046.83     17.69 o
  -9   3   6     2016.09     1920.06     31.49 o
  -8   3   6       77.65       88.57      4.15 o
  -7   3   6      598.91      589.76      8.86 o
  -6   3   6      108.35      155.19      5.64 o
  -5   3   6    19205.23    18920.02    207.25 o
  -4   3   6     2917.81     3293.61     33.46 o
  -3   3   6     5087.98     4937.64     48.30 o
  -2   3   6      968.27      885.86     15.38 o
  -1   3   6      165.52      112.88      3.92 o
   0   3   6      633.55      756.47     21.74 o
   1   3   6    19146.85    19716.94    183.00 o
   2   3   6      252.58      317.36      6.67 o
   3   3   6     8254.42     8154.81     87.96 o
   4   3   6     1191.98     1246.83     17.71 o
   5   3   6      720.45      748.80     10.45 o
   6   3   6     1028.98     1000.62     12.94 o
   7   3   6     3182.01     3163.07     34.81 o
   8   3   6      406.12      440.18      9.74 o
   9   3   6     2039.55     2049.49     28.87 o
  10   3   6      179.07      178.30      7.68 o
  11   3   6     1011.79     1014.45     17.39 o
  12   3   6      488.46      491.89     16.74 o
  13   3   6     1524.81     1448.97     29.28 o
  14   3   6      261.91      253.65     10.91 o
  15   3   6     1263.33     1310.06     26.88 o
  16   3   6      670.72      640.69     18.66 o
  17   3   6      279.34      299.74     14.93 o
 -17   4   6       61.52       60.67     10.26 o
 -16   4   6     1160.21     1122.42     27.26 o
 -15   4   6      398.75      416.44     16.42 o
 -14   4   6      923.46      897.56     22.97 o
 -13   4   6      398.84      368.45     14.41 o
 -12   4   6      332.79      326.97     15.63 o
 -11   4   6      712.57      691.32     17.90 o
 -10   4   6      506.39      502.51     35.74 o
  -9   4   6      238.22      218.64     21.24 o
  -8   4   6     6611.41     6357.15     84.37 o
  -7   4   6      614.13      655.00     15.49 o
  -6   4   6     4095.55     4246.44     48.71 o
  -5   4   6      152.92      142.03      4.28 o
  -4   4   6     1403.49     1366.46     16.00 o
  -3   4   6     1563.92     1484.37     17.05 o
  -2   4   6     9475.39     9761.34     84.68 o
  -1   4   6     1329.66     1329.09     14.61 o
   0   4   6     1326.98     1253.36     17.00 o
   1   4   6      735.48      686.60     10.39 o
   2   4   6       37.81       69.28      4.56 o
   3   4   6     6907.86     7050.61     68.95 o
   4   4   6     3667.47     3708.67     35.33 o
   5   4   6      366.83      321.77      6.89 o
   6   4   6     2263.99     2178.77     23.12 o
   7   4   6       29.88       33.06      4.14 o
   8   4   6      188.09      226.48      8.13 o
   9   4   6      810.51      844.37     17.45 o
  10   4   6     3100.98     3055.58     40.92 o
  11   4   6      676.07      607.19     15.23 o
  12   4   6     1252.96     1233.35     22.89 o
  13   4   6      159.34      159.43     10.05 o
  14   4   6       17.95       11.46      8.33 o
  15   4   6      116.21      115.62     12.36 o
  16   4   6      750.40      859.16     31.35 o
 -16   5   6     1718.78     1778.12     36.89 o
 -15   5   6      314.93      309.82     32.57 o
 -14   5   6       73.77       74.08     10.14 o
 -13   5   6      112.14       97.43     10.14 o
 -12   5   6     1497.04     1513.08     30.20 o
 -11   5   6      337.29      312.20     18.45 o
 -10   5   6      677.08      666.43     17.99 o
  -9   5   6      384.87      350.47     22.18 o
  -8   5   6        1.38        1.76      5.59 o
  -7   5   6       10.52       28.43     16.36 o
  -6   5   6     3025.04     2805.62     42.11 o
  -5   5   6        0.44       -3.24      4.81 o
  -4   5   6     2454.00     2313.25     29.34 o
  -3   5   6      361.39      382.11      9.45 o
  -2   5   6        8.42       13.96      3.40 o
  -1   5   6       49.02       56.02      3.21 o
   0   5   6     3024.96     2837.96     30.48 o
   1   5   6       12.17       13.23      3.03 o
   2   5   6     7442.32     7450.27     72.98 o
   3   5   6       24.40       24.95      3.47 o
   4   5   6      386.22      454.60      9.22 o
   5   5   6      564.07      628.35     10.55 o
   6   5   6      809.31      821.59     13.15 o
   7   5   6       27.07       30.36      5.14 o
   8   5   6      993.58     1044.02     19.05 o
   9   5   6       78.05       83.28      8.72 o
  10   5   6      396.50      373.15     13.94 o
  11   5   6       35.86       43.74      8.35 o
  12   5   6     1412.41     1377.25     29.92 o
  13   5   6      206.61      215.88     21.99 o
  14   5   6     1931.94     2042.24     40.38 o
  15   5   6      718.57      779.44     24.83 o
 -15   6   6      158.64      123.87     15.35 o
 -14   6   6     1813.80     1720.61     35.56 o
 -13   6   6     1355.75     1367.15     30.07 o
 -12   6   6     1139.96     1136.66     26.33 o
 -11   6   6       26.06       28.41      8.00 o
 -10   6   6      396.10      415.11     14.97 o
  -9   6   6      306.12      283.54     14.40 o
  -8   6   6     1892.53     1885.90     34.27 o
  -7   6   6     1476.77     1418.44     47.57 o
  -6   6   6      978.94      903.72     19.90 o
  -5   6   6       43.81       39.27      6.82 o
  -4   6   6      306.99      266.15     11.08 o
  -3   6   6     2471.06     2573.60     33.78 o
  -2   6   6     5740.81     5594.09     58.78 o
  -1   6   6      680.69      644.83     14.31 o
   0   6   6     5580.49     5562.73     57.03 o
   1   6   6      850.22      864.26     22.25 o
   2   6   6     4198.58     4223.70     53.57 o
   3   6   6     1046.98     1106.21     17.93 o
   4   6   6    11288.39    11635.29    112.18 o
   5   6   6     2064.22     2025.56     24.81 o
   6   6   6        9.59       10.26      5.32 o
   7   6   6       22.80       17.46      6.72 o
   8   6   6       78.55       81.14      8.87 o
   9   6   6      974.29      949.85     26.54 o
  10   6   6     2242.61     2231.33     40.05 o
  11   6   6      676.88      746.79     21.72 o
  12   6   6     2108.10     2071.81     39.94 o
  13   6   6      177.60      186.34     17.23 o
  14   6   6      330.03      325.78     17.99 o
 -14   7   6       31.65       38.45     10.01 o
 -13   7   6      190.44      169.95     13.37 o
 -12   7   6      550.28      552.41     20.64 o
 -11   7   6     1530.06     1448.11     30.88 o
 -10   7   6      229.17      223.94     14.46 o
  -9   7   6      675.98      683.68     36.52 o
  -8   7   6      206.36      188.40     11.33 o
  -7   7   6     2641.49     2448.18     40.36 o
  -6   7   6      369.08      310.07     14.04 o
  -5   7   6     1629.18     1663.97     29.92 o
  -4   7   6      715.99      692.68     15.26 o
  -3   7   6      704.58      744.60     15.61 o
  -2   7   6      237.04      224.78      9.37 o
  -1   7   6      216.43      245.52     16.92 o
   0   7   6      500.08      495.99     13.98 o
   1   7   6     4537.68     4499.49     68.92 o
   2   7   6     2251.50     2319.86     52.76 o
   3   7   6     4278.36     4265.19     75.40 o
   4   7   6      325.62      341.48     17.39 o
   5   7   6      425.32      436.69     19.16 o
   6   7   6       40.79       45.51      7.62 o
   7   7   6     1710.71     1686.96     31.61 o
   8   7   6        4.00        9.32     15.65 o
   9   7   6      764.68      766.46     21.54 o
  10   7   6      202.71      190.06     13.52 o
  11   7   6       10.62       20.53      9.30 o
  12   7   6       23.18       18.61      9.23 o
  13   7   6     1761.02     1954.52     40.52 o
 -13   8   6     1694.46     1839.84     66.01 o
 -12   8   6       98.11      126.76     12.35 o
 -11   8   6       48.80       47.24     10.15 o
 -10   8   6      104.15       99.10     10.94 o
  -9   8   6      858.75      907.85     23.61 o
  -8   8   6       18.51       -0.47      7.08 o
  -7   8   6     2435.12     2426.09     41.29 o
  -6   8   6        7.21        6.24      6.72 o
  -5   8   6        9.81        5.82      7.22 o
  -4   8   6      142.47      127.45      8.64 o
  -3   8   6     1985.59     1870.47     28.53 o
  -2   8   6       29.77       37.44      7.54 o
  -1   8   6       89.70       98.33      8.85 o
   0   8   6      369.25      378.12     28.86 o
   1   8   6       18.99       20.18      7.60 o
   2   8   6       89.11       84.76     11.54 o
   3   8   6       19.20       23.59      9.57 o
   4   8   6        4.09       -4.88     10.07 o
   5   8   6     4564.21     4542.92    130.62 o
   6   8   6        9.12       11.86     10.98 o
   7   8   6      258.75      243.34     17.67 o
   8   8   6       99.96      115.39     14.44 o
   9   8   6      574.09      537.38     24.29 o
  10   8   6        0.47        2.11     35.44 o
  11   8   6     2823.44     2926.73     51.78 o
  12   8   6       31.12       41.44     12.46 o
 -10   9   6      590.43      628.99     21.48 o
  -9   9   6      479.96      495.65     18.63 o
  -8   9   6       47.93       59.44      9.50 o
  -7   9   6      668.21      621.49     19.92 o
  -6   9   6     1053.56     1024.00     43.60 o
  -5   9   6      663.08      697.75     33.86 o
  -4   9   6     1098.32     1118.22     26.06 o
  -3   9   6      396.19      363.48     15.35 o
  -2   9   6        4.03        2.41      7.36 o
  -1   9   6       44.34       27.00     11.05 o
   0   9   6     3309.74     3146.60     62.88 o
   1   9   6     3308.97     3191.29     79.21 o
   2   9   6      233.92      227.11     17.44 o
   3   9   6     1537.77     1538.33     39.30 o
   4   9   6       51.84       56.75     12.03 o
   5   9   6      349.50      378.59     27.79 o
   6   9   6       16.48       15.00     20.15 o
   7   9   6     1011.45     1049.63     33.40 o
   8   9   6     1212.10     1272.76     54.54 o
   9   9   6      729.16      718.00     54.89 o
  -7  10   6        0.56       -0.75      8.95 o
  -6  10   6      662.11      665.77     22.01 o
  -5  10   6        9.81       14.34      9.02 o
  -4  10   6       62.08       47.98     15.38 o
  -3  10   6       20.24        2.91     10.49 o
  -2  10   6      441.94      417.56     22.09 o
  -1  10   6       50.19       54.10     12.75 o
   0  10   6      592.05      536.03     24.81 o
   1  10   6       18.83       14.73     13.55 o
   2  10   6      760.58      746.72     27.76 o
   3  10   6       25.32        8.75     13.20 o
   4  10   6     1793.91     1821.88     46.18 o
   5  10   6      141.38      127.81     15.96 o
   6  10   6       48.54       79.01     14.98 o
   7  10   6        1.50       14.59     15.98 o
 -17   0   7       11.23        6.57      9.57 o
 -15   0   7     2388.55     2422.10     49.85 o
 -13   0   7     1624.40     1597.54     28.32 o
 -11   0   7      622.80      603.45     14.69 o
  -9   0   7     5864.70     6069.05     78.49 o
  -7   0   7     2801.54     2826.65     38.75 o
  -5   0   7     4573.17     4471.44     56.93 o
  -3   0   7      469.47      360.37     10.78 o
  -1   0   7     1135.43     1384.75     35.44 o
   1   0   7       87.82      131.61      4.43 o
   3   0   7    14954.83    15274.60    160.06 o
   5   0   7     4991.69     4891.32     63.78 o
   7   0   7      466.16      523.78     13.10 o
   9   0   7     9087.87     9337.87    119.40 o
  11   0   7      857.86      842.36     19.91 o
  13   0   7       48.58       36.36      8.73 o
  15   0   7       32.76       28.77      8.66 o
  17   0   7     1337.54     1337.07     77.82 o
 -18   1   7       36.01       27.30      7.98 o
 -17   1   7      447.53      397.68     14.38 o
 -16   1   7       36.20       37.40      6.21 o
 -15   1   7      135.05      112.50      7.57 o
 -14   1   7      463.73      487.35     11.93 o
 -13   1   7      549.81      678.17     13.39 o
 -12   1   7      709.29      762.08     16.00 o
 -11   1   7     1895.93     1871.42     21.47 o
 -10   1   7        6.69       10.74      3.25 o
  -9   1   7        4.53        8.21      3.21 o
  -8   1   7       85.59       89.46      4.06 o
  -7   1   7     6252.85     6295.86     56.39 o
  -6   1   7     2653.52     2684.54     28.56 o
  -5   1   7    15805.88    16294.98    169.78 o
  -4   1   7     7504.12     7892.93     75.19 o
  -3   1   7     2001.07     2211.67     23.23 o
  -2   1   7      532.38      709.50      9.82 o
  -1   1   7      143.85       81.50      2.75 o
   0   1   7     3274.65     3276.91     30.14 o
   1   1   7     5052.33     4712.40     42.30 o
   2   1   7     2627.03     2754.79     24.26 o
   3   1   7     1776.06     2044.01     22.81 o
   4   1   7        5.15        2.21      1.98 o
   5   1   7     2019.38     1960.81     20.65 o
   6   1   7     1184.91     1093.55     14.19 o
   7   1   7     1887.02     1899.21     21.22 o
   8   1   7      798.56      757.53     11.75 o
   9   1   7       53.73       50.45      4.89 o
  10   1   7      343.28      339.16      8.88 o
  11   1   7     3135.34     3127.12     33.89 o
  12   1   7      553.62      542.37     11.68 o
  13   1   7     1372.56     1392.96     20.03 o
  14   1   7        7.58        6.16      5.28 o
  15   1   7      503.80      467.36     13.53 o
  16   1   7      354.65      368.54     15.80 o
  17   1   7      834.32      875.47     19.56 o
 -18   2   7       78.83      112.74     30.92 o
 -17   2   7       30.49       28.92      8.81 o
 -16   2   7     1733.61     1809.34     36.81 o
 -15   2   7      583.20      538.55     17.35 o
 -14   2   7     1902.33     1897.46     58.67 o
 -13   2   7        2.32        9.55      5.30 o
 -12   2   7      152.71      154.04      9.73 o
 -11   2   7      532.02      514.70     12.41 o
 -10   2   7     1251.61     1226.02     16.83 o
  -9   2   7      278.01      255.84      6.95 o
  -8   2   7     1468.42     1391.76     17.48 o
  -7   2   7     1508.77     1684.11     21.80 o
  -6   2   7      266.76      267.33      6.23 o
  -5   2   7      286.26      272.76      6.17 o
  -4   2   7     2752.81     2683.82     25.53 o
  -3   2   7      181.69      173.87      4.27 o
  -2   2   7     1536.95     1305.43     17.45 o
  -1   2   7     1367.86     1401.36     15.94 o
   0   2   7      211.39      254.11      5.73 o
   1   2   7      580.73      662.10      9.55 o
   2   2   7    29045.94    30639.71    436.88 o
   3   2   7    11067.47    11604.11    100.36 o
   4   2   7     1722.58     1444.23     16.11 o
   5   2   7      155.56      150.05      5.59 o
   6   2   7       34.68       27.52      4.05 o
   7   2   7      274.98      239.21      7.17 o
   8   2   7      900.59      878.64     16.10 o
   9   2   7      995.43      937.18     13.99 o
  10   2   7     1937.39     1903.27     22.89 o
  11   2   7       48.43       23.34      4.69 o
  12   2   7      378.68      399.53     10.31 o
  13   2   7       10.29        4.72      5.21 o
  14   2   7      765.17      770.28     16.68 o
  15   2   7        3.01       -0.65      6.80 o
  16   2   7      365.50      423.70     14.04 o
  17   2   7      186.90      181.28     11.32 o
 -17   3   7        3.37        2.13      8.40 o
 -16   3   7      412.53      426.43     18.71 o
 -15   3   7      121.96      109.08     10.66 o
 -14   3   7       70.10       90.72      9.45 o
 -13   3   7      323.25      281.96     13.05 o
 -12   3   7     2008.46     1974.71     29.68 o
 -11   3   7        3.43        8.26      4.77 o
 -10   3   7      248.77      268.67      9.29 o
  -9   3   7      665.98      671.92     21.27 o
  -8   3   7     1437.19     1407.83     17.63 o
  -7   3   7      218.81      202.11      4.92 o
  -6   3   7     7701.01     7853.99     68.97 o
  -5   3   7      665.04      730.81      9.42 o
  -4   3   7     3422.44     3514.74     32.55 o
  -3   3   7      304.73      325.70      6.46 o
  -2   3   7      783.99      732.17      9.27 o
  -1   3   7      625.46      730.69     20.58 o
   0   3   7    12863.49    13002.09    122.16 o
   1   3   7     4020.82     4304.27     48.36 o
   2   3   7     1082.34      923.69     18.79 o
   3   3   7        4.60       -1.14      2.89 o
   4   3   7     1322.99     1557.50     17.42 o
   5   3   7       95.35       84.55      5.68 o
   6   3   7      787.58      727.53     11.96 o
   7   3   7        2.53        2.66      3.39 o
   8   3   7     1091.31     1116.67     16.67 o
   9   3   7      233.35      238.31      8.96 o
  10   3   7      341.55      361.28     11.44 o
  11   3   7      810.77      761.45     16.71 o
  12   3   7      583.55      575.84     15.12 o
  13   3   7      249.67      242.14     11.75 o
  14   3   7     1092.34     1104.82     22.78 o
  15   3   7       21.28       27.23      7.94 o
  16   3   7       15.56        5.37      7.77 o
 -17   4   7       87.53       70.74     10.83 o
 -16   4   7     1097.62     1121.29     27.25 o
 -15   4   7      742.60      856.23     34.61 o
 -14   4   7      527.92      521.04     24.55 o
 -13   4   7      631.83      599.50     21.10 o
 -12   4   7       25.52       25.90      7.74 o
 -11   4   7      737.66      714.27     18.50 o
 -10   4   7      949.24      908.26     20.52 o
  -9   4   7       76.55       85.90      7.66 o
  -8   4   7    11155.61    11143.79    140.93 o
  -7   4   7     6689.27     6679.76     87.70 o
  -6   4   7      390.07      339.76     11.30 o
  -5   4   7      608.96      626.61      9.60 o
  -4   4   7     8333.68     8647.85     82.89 o
  -3   4   7     3468.91     3155.91     37.88 o
  -2   4   7      610.60      796.04     10.24 o
  -1   4   7     2392.80     2449.94     24.29 o
   0   4   7      844.22      988.08     17.35 o
   1   4   7      288.50      350.06      8.57 o
   2   4   7      453.26      515.29      9.21 o
   3   4   7     4621.13     4379.55     50.43 o
   4   4   7     1248.14     1199.02     14.59 o
   5   4   7     3887.26     4015.98     38.54 o
   6   4   7        0.07       -2.86      2.88 o
   7   4   7       18.63       18.49      3.63 o
   8   4   7      619.00      638.98     12.19 o
   9   4   7     1677.35     1759.78     23.58 o
  10   4   7     1178.28     1173.07     21.43 o
  11   4   7     2644.08     2567.59     36.90 o
  12   4   7       28.41       36.87      6.79 o
  13   4   7      789.01      801.30     18.99 o
  14   4   7      931.75      955.86     21.58 o
  15   4   7      671.42      711.01     29.48 o
  16   4   7      164.76      179.13     14.83 o
 -16   5   7        9.21       -2.51      8.81 o
 -15   5   7       43.37       49.88      9.61 o
 -14   5   7      165.25      173.47     12.54 o
 -13   5   7      822.75      774.16     21.24 o
 -12   5   7      118.85      104.05     10.26 o
 -11   5   7     1412.51     1404.84     28.32 o
 -10   5   7      170.64      172.89     10.53 o
  -9   5   7     1000.41     1033.15     22.44 o
  -8   5   7     1447.98     1331.76     25.78 o
  -7   5   7     2667.16     2512.96     39.30 o
  -6   5   7       51.54       59.42      6.80 o
  -5   5   7     4560.79     4433.92     61.09 o
  -4   5   7       20.32       24.37      4.11 o
  -3   5   7       57.74       66.97      4.60 o
  -2   5   7      387.74      448.48      9.16 o
  -1   5   7     3349.81     3321.89     32.05 o
   0   5   7       17.53       14.67      3.95 o
   1   5   7     3993.69     4017.25     47.50 o
   2   5   7      254.88      281.83      8.32 o
   3   5   7      186.81      175.17      6.30 o
   4   5   7      122.14      165.62     13.77 o
   5   5   7      347.41      349.88      7.86 o
   6   5   7     2347.59     2375.42     25.51 o
   7   5   7      769.23      759.26     20.41 o
   8   5   7       68.54       82.68     10.83 o
   9   5   7      201.89      174.64      9.09 o
  10   5   7      289.68      265.16     11.34 o
  11   5   7      998.79     1107.07     23.47 o
  12   5   7        7.69        8.78      8.15 o
  13   5   7     1080.96     1115.58     40.19 o
  14   5   7       72.85       58.40     10.82 o
  15   5   7       21.55       17.73     20.39 o
 -15   6   7     2289.45     2311.09     43.58 o
 -14   6   7      808.86      808.31     46.45 o
 -13   6   7      778.28      760.96     22.06 o
 -12   6   7      181.27      172.92     12.16 o
 -11   6   7       74.21       76.27      9.49 o
 -10   6   7     1903.89     1791.35     33.54 o
  -9   6   7      983.08      924.59     22.04 o
  -8   6   7      784.58      699.22     18.16 o
  -7   6   7     3008.37     2881.31     51.74 o
  -6   6   7      180.67      189.16     10.41 o
  -5   6   7       92.99       87.42      8.02 o
  -4   6   7     1515.73     1441.54     22.66 o
  -3   6   7     1792.79     1747.09     25.44 o
  -2   6   7      746.21      798.43     19.65 o
  -1   6   7     1060.27      954.25     14.90 o
   0   6   7       47.27       63.44      5.26 o
   1   6   7      170.93      174.24      9.05 o
   2   6   7      454.45      460.04     11.75 o
   3   6   7     2465.97     2409.65     28.23 o
   4   6   7      421.39      430.97      9.62 o
   5   6   7      141.24      146.70      7.31 o
   6   6   7        0.10        5.77      4.80 o
   7   6   7       15.59       11.31      6.48 o
   8   6   7      293.60      301.15     14.10 o
   9   6   7      355.70      363.88     15.38 o
  10   6   7      391.56      395.43     22.74 o
  11   6   7     1018.98      946.65     24.68 o
  12   6   7       21.37       21.46      9.15 o
  13   6   7        1.67       -3.88      8.82 o
  14   6   7       49.60       34.54     10.87 o
 -14   7   7       59.00       72.90     14.56 o
 -13   7   7      281.07      283.03     16.01 o
 -12   7   7     1043.78     1059.20     26.72 o
 -11   7   7      444.61      410.14     26.42 o
 -10   7   7      420.57      442.97     16.54 o
  -9   7   7        6.64        0.23      7.64 o
  -8   7   7       49.77       50.76      9.67 o
  -7   7   7      257.80      249.66     12.69 o
  -6   7   7     2703.89     2705.49     43.31 o
  -5   7   7      156.17      151.62      8.55 o
  -4   7   7     1880.75     1869.12     28.04 o
  -3   7   7      294.99      291.64     10.57 o
  -2   7   7        3.58        1.04      4.86 o
  -1   7   7      294.65      303.04     10.33 o
   0   7   7       73.38       71.32      6.02 o
   1   7   7      143.74      153.52      7.24 o
   2   7   7     8860.99     8982.15    121.83 o
   3   7   7       14.40        4.02      6.19 o
   4   7   7      415.92      481.66     47.94 o
   5   7   7     1712.51     1700.52     39.55 o
   6   7   7      758.51      752.57     46.90 o
   7   7   7       39.36       35.18      7.81 o
   8   7   7       33.23       16.10     11.00 o
   9   7   7      129.05      147.82     11.94 o
  10   7   7        3.50        4.94      8.11 o
  11   7   7       22.39       15.44      9.09 o
  12   7   7     2007.44     2067.46     41.20 o
  13   7   7       22.28        8.05      9.81 o
 -12   8   7       94.01       98.00     11.90 o
 -11   8   7       73.21       91.37     11.38 o
 -10   8   7      753.35      719.19     25.53 o
  -9   8   7       96.89      110.62     14.21 o
  -8   8   7      716.99      725.63     20.14 o
  -7   8   7     1206.40     1165.57     32.52 o
  -6   8   7      213.64      191.32     16.75 o
  -5   8   7       76.72       71.18      7.92 o
  -4   8   7     1783.27     1788.75     28.10 o
  -3   8   7        1.17        5.46      5.72 o
  -2   8   7      239.23      284.78     17.17 o
  -1   8   7      192.19      214.29     14.32 o
   0   8   7        2.41       -1.49      8.59 o
   1   8   7     1103.60     1119.28     23.85 o
   2   8   7      514.25      509.61     21.37 o
   3   8   7        2.74       -7.64      9.33 o
   4   8   7     4183.39     4358.63     91.02 o
   5   8   7       48.93       33.26     10.98 o
   6   8   7      444.72      444.08     23.97 o
   7   8   7       20.10       12.73     11.17 o
   8   8   7     1421.84     1404.43     39.04 o
   9   8   7        1.12       -0.14     10.98 o
  10   8   7     2885.85     2944.73     99.01 o
  11   8   7       53.48       76.01     23.62 o
 -10   9   7     1423.20     1501.19     39.53 o
  -9   9   7        0.52        2.68      8.07 o
  -8   9   7        3.78       -4.41      6.64 o
  -7   9   7      739.61      726.27     18.38 o
  -6   9   7     1205.64     1222.48     28.41 o
  -5   9   7     1118.79     1112.87     33.29 o
  -4   9   7      406.38      369.63     17.20 o
  -3   9   7        0.03        9.68      7.66 o
  -2   9   7      117.48       99.65      9.87 o
  -1   9   7      509.80      467.13     20.63 o
   0   9   7      524.95      432.41     20.62 o
   1   9   7      751.19      776.88     35.78 o
   2   9   7     1472.66     1382.50     51.42 o
   3   9   7      135.87      140.04     18.06 o
   4   9   7      127.28      109.15     14.00 o
   5   9   7      230.68      232.47     17.93 o
   6   9   7      959.51     1023.40     45.16 o
   7   9   7      425.96      459.56     23.52 o
   8   9   7      204.40      219.21     18.87 o
   9   9   7       98.39      128.44     17.17 o
  -7  10   7      215.01      228.68     15.20 o
  -6  10   7        0.91       -5.91      8.93 o
  -5  10   7      122.96      117.15     12.22 o
  -4  10   7       22.69       28.81      9.34 o
  -3  10   7      148.70      171.32     28.83 o
  -2  10   7       23.40       25.13     11.76 o
  -1  10   7      486.96      493.12     24.32 o
   0  10   7       48.52       62.28     13.76 o
   1  10   7     1050.69      971.97     31.92 o
   2  10   7        1.52       -8.86     10.78 o
   3  10   7     1028.57     1069.39     34.39 o
   4  10   7       50.62       76.65     13.76 o
   5  10   7      259.01      297.40     33.35 o
   6  10   7       45.95       31.96     18.76 o
 -18   0   8      265.00      309.88     28.49 o
 -16   0   8     1072.01     1006.95     29.47 o
 -14   0   8        3.33        4.26      6.11 o
 -12   0   8      255.24      327.36     11.70 o
 -10   0   8     4581.23     4663.39     62.57 o
  -8   0   8      259.66      226.98      8.16 o
  -6   0   8     3005.62     2811.43     38.18 o
  -4   0   8     9634.56     9705.63    145.91 o
  -2   0   8      687.52      820.22     22.58 o
   0   0   8     2315.72     2148.31     36.60 o
   2   0   8     4912.62     4602.71     51.31 o
   4   0   8    13518.38    13756.26    205.61 o
   6   0   8     1543.36     1651.88     26.73 o
   8   0   8     1704.53     1448.04     32.61 o
  10   0   8      370.41      364.58     13.09 o
  12   0   8      802.54      774.40     30.88 o
  14   0   8      987.38      951.08     23.80 o
  16   0   8      183.55      172.07     13.90 o
 -18   1   8     1094.88     1015.87     32.43 o
 -17   1   8       43.92       44.35      7.86 o
 -16   1   8      365.51      335.06     12.96 o
 -15   1   8      318.96      328.57     14.47 o
 -14   1   8     3867.33     3651.84     42.25 o
 -13   1   8     1109.65     1078.81     17.43 o
 -12   1   8      335.26      391.42      8.89 o
 -11   1   8      136.47      122.45      5.51 o
 -10   1   8        7.63        9.44      3.99 o
  -9   1   8       13.32       18.54      3.07 o
  -8   1   8     1875.74     1918.11     20.43 o
  -7   1   8     1479.38     1355.48     16.96 o
  -6   1   8     1206.56      998.63     14.06 o
  -5   1   8      228.65      308.28      6.32 o
  -4   1   8      348.96      400.45      6.91 o
  -3   1   8      199.94      158.58      3.60 o
  -2   1   8     4012.22     3918.63     35.94 o
  -1   1   8        9.24       12.57      1.90 o
   0   1   8     1603.50     1369.00     14.55 o
   1   1   8     1489.99     1614.83     16.84 o
   2   1   8      129.56      120.86      4.00 o
   3   1   8     2457.80     2468.81     22.65 o
   4   1   8    15282.26    15219.32    121.25 o
   5   1   8     2434.13     2261.65     23.53 o
   6   1   8     3706.31     3714.03     36.16 o
   7   1   8      326.88      334.21      7.70 o
   8   1   8      423.88      450.95      9.26 o
   9   1   8       26.16       25.77      4.27 o
  10   1   8     4256.82     4245.27     42.92 o
  11   1   8      168.11      171.45      7.46 o
  12   1   8     2702.85     2724.34     31.33 o
  13   1   8        1.40       -1.75      4.91 o
  14   1   8       56.98       60.40      6.65 o
  15   1   8       49.45       40.86      7.40 o
  16   1   8       75.72       77.27      8.59 o
  17   1   8      374.86      370.00     14.52 o
 -18   2   8        1.39       -2.78     15.98 o
 -17   2   8      266.62      258.83     15.64 o
 -16   2   8      689.24      704.56     17.52 o
 -15   2   8     1610.70     1642.40     27.24 o
 -14   2   8      405.86      386.07     12.49 o
 -13   2   8      836.46      782.55     18.65 o
 -12   2   8       71.66       98.71      7.23 o
 -11   2   8     2154.37     2260.73     30.96 o
 -10   2   8     1895.73     1810.57     27.50 o
  -9   2   8       33.91       39.22      5.23 o
  -8   2   8     1507.88     1640.42     20.01 o
  -7   2   8      706.57      657.03     10.49 o
  -6   2   8       51.53       64.85      5.12 o
  -5   2   8     2729.93     2444.08     26.46 o
  -4   2   8     1170.55     1175.10     13.18 o
  -3   2   8     2324.21     2266.18     27.26 o
  -2   2   8     1714.50     1827.62     16.95 o
  -1   2   8     2012.09     2230.76     21.95 o
   0   2   8     1335.15     1477.18     15.76 o
   1   2   8    14251.06    13870.27    130.31 o
   2   2   8      373.13      362.18      6.55 o
   3   2   8     9108.90     8970.65     86.38 o
   4   2   8      229.09      234.26      5.97 o
   5   2   8      410.98      390.11      8.49 o
   6   2   8     1398.11     1346.87     25.43 o
   7   2   8     2621.04     2514.92     29.32 o
   8   2   8       13.45        5.53      3.39 o
   9   2   8       68.04       58.19      5.41 o
  10   2   8      242.83      226.03      8.02 o
  11   2   8      154.84      184.86      7.67 o
  12   2   8        1.09        0.18      4.48 o
  13   2   8      482.44      477.41     11.77 o
  14   2   8      497.40      493.01     13.73 o
  15   2   8      918.97      950.99     27.46 o
  16   2   8       80.93       77.63      8.84 o
 -17   3   8      262.27      238.93     14.72 o
 -16   3   8       14.81       17.75      8.00 o
 -15   3   8      863.69      802.88     21.38 o
 -14   3   8      275.51      271.48     14.20 o
 -13   3   8     2026.19     1963.84     34.99 o
 -12   3   8     1052.22      973.75     30.05 o
 -11   3   8       80.16       63.53      6.07 o
 -10   3   8     1700.23     1682.45     26.58 o
  -9   3   8      850.08      869.86     15.73 o
  -8   3   8      188.00      180.90      8.87 o
  -7   3   8     3933.33     3834.28     36.07 o
  -6   3   8      347.71      365.16      6.59 o
  -5   3   8       12.19        2.54      2.38 o
  -4   3   8      341.83      371.38      6.58 o
  -3   3   8     1153.34     1203.43     12.47 o
  -2   3   8       26.90       47.94      3.00 o
  -1   3   8      613.78      476.62      7.33 o
   0   3   8      111.51      136.63      6.63 o
   1   3   8        4.18        7.54      2.68 o
   2   3   8     3280.94     3346.16     45.73 o
   3   3   8     3455.49     3379.34     32.66 o
   4   3   8     1956.52     2018.02     21.60 o
   5   3   8      988.24      851.23     11.93 o
   6   3   8       67.12       46.70      3.92 o
   7   3   8       49.83       60.61      5.68 o
   8   3   8       31.05       28.51      4.47 o
   9   3   8      209.41      230.03      8.58 o
  10   3   8      212.54      217.47      8.68 o
  11   3   8     5363.27     5075.43     55.57 o
  12   3   8      218.47      207.15     12.23 o
  13   3   8      439.83      458.96     22.67 o
  14   3   8        0.00        0.53      7.63 o
  15   3   8      172.17      196.06     15.69 o
  16   3   8      220.87      190.35     15.01 o
 -17   4   8      250.44      225.67     20.84 o
 -16   4   8        7.39       20.36      8.77 o
 -15   4   8      220.61      245.51     14.12 o
 -14   4   8       61.57       63.34      9.28 o
 -13   4   8      132.44      129.75     11.67 o
 -12   4   8       12.07        8.66      6.52 o
 -11   4   8      459.74      470.22     18.63 o
 -10   4   8       94.89       84.80      8.24 o
  -9   4   8      531.79      518.08     14.81 o
  -8   4   8      460.64      451.92     17.78 o
  -7   4   8      961.22      953.29     19.96 o
  -6   4   8     2796.49     2842.91     41.95 o
  -5   4   8     6161.12     6282.86     68.06 o
  -4   4   8     2681.11     2685.69     30.27 o
  -3   4   8     2845.86     2960.86     28.72 o
  -2   4   8       57.87       83.71      3.78 o
  -1   4   8       11.90        4.15      1.97 o
   0   4   8     2152.25     2063.44     23.43 o
   1   4   8     2391.14     2290.28     25.69 o
   2   4   8     1364.66     1450.14     18.24 o
   3   4   8      287.93      262.60      7.16 o
   4   4   8     1477.88     1461.23     18.97 o
   5   4   8      410.43      400.29      8.13 o
   6   4   8        6.30        2.68      3.11 o
   7   4   8     1135.14     1181.42     15.68 o
   8   4   8      717.18      755.25     13.72 o
   9   4   8     1153.83     1054.78     17.10 o
  10   4   8      689.95      638.18     15.48 o
  11   4   8      245.97      228.82     11.27 o
  12   4   8      591.05      608.08     16.21 o
  13   4   8     1500.60     1453.60     26.65 o
  14   4   8       76.54      100.37      9.68 o
  15   4   8      371.42      375.25     15.43 o
 -16   5   8       32.84       32.81      9.72 o
 -15   5   8       52.88       47.52     13.17 o
 -14   5   8     2015.20     2085.37     39.26 o
 -13   5   8        6.21       10.81      7.84 o
 -12   5   8      867.40      835.94     27.49 o
 -11   5   8      119.42      102.38      9.57 o
 -10   5   8        3.59        5.64      6.22 o
  -9   5   8      221.67      206.28     11.17 o
  -8   5   8     1945.41     1886.87     32.47 o
  -7   5   8     3077.05     2963.98     46.17 o
  -6   5   8     4602.99     4597.79     63.77 o
  -5   5   8      317.10      302.84     11.81 o
  -4   5   8     1004.31      966.75     14.34 o
  -3   5   8       22.69       33.71      4.62 o
  -2   5   8     2132.82     2059.94     24.46 o
  -1   5   8     1494.85     1481.44     23.46 o
   0   5   8     1359.81     1306.31     47.64 o
   1   5   8        1.45        3.98      3.26 o
   2   5   8       86.37      103.20      5.35 o
   3   5   8      387.77      397.88     10.35 o
   4   5   8     5713.35     5764.08     58.94 o
   5   5   8     3256.53     3371.12     33.99 o
   6   5   8       15.32       16.16      3.77 o
   7   5   8      509.46      491.28      9.85 o
   8   5   8      798.27      781.60     16.36 o
   9   5   8      121.46      104.16      8.02 o
  10   5   8     2726.38     2696.48     38.52 o
  11   5   8      630.90      606.54     16.18 o
  12   5   8     1647.53     1697.12     29.07 o
  13   5   8       34.66       34.17      9.77 o
  14   5   8      294.77      308.46     18.02 o
  15   5   8      221.67      281.00     17.88 o
 -15   6   8        4.67        8.43     13.61 o
 -14   6   8      121.97      113.58     11.91 o
 -13   6   8        1.09        5.14      7.88 o
 -12   6   8     1802.11     1701.91     33.68 o
 -11   6   8      104.37       87.43      9.49 o
 -10   6   8       97.72      107.80      9.89 o
  -9   6   8       76.74       99.32      9.49 o
  -8   6   8      683.31      605.68     17.24 o
  -7   6   8     1367.34     1353.83     26.60 o
  -6   6   8      113.97      100.08     13.27 o
  -5   6   8     1562.30     1461.82     27.00 o
  -4   6   8     3056.34     2844.39     37.34 o
  -3   6   8      824.08      800.52     22.13 o
  -2   6   8      438.64      457.04     10.39 o
  -1   6   8      235.06      246.20     10.03 o
   0   6   8      821.58      794.56     13.73 o
   1   6   8        9.77       12.36      4.80 o
   2   6   8      505.34      492.78     14.56 o
   3   6   8     1305.09     1270.64     17.97 o
   4   6   8      287.02      307.72     13.49 o
   5   6   8       14.73       17.13      3.95 o
   6   6   8      246.60      234.93     12.86 o
   7   6   8       20.61       13.98      5.57 o
   8   6   8       71.86       83.87      9.36 o
   9   6   8       92.05       86.94      9.75 o
  10   6   8      312.02      290.12     16.12 o
  11   6   8      246.32      286.31     15.52 o
  12   6   8       15.56       -7.89      7.89 o
  13   6   8      195.10      200.89     14.82 o
  14   6   8     1310.90     1395.93     53.08 o
 -14   7   8      563.55      563.18     33.50 o
 -13   7   8      941.20      901.31     25.12 o
 -12   7   8      264.76      249.53     14.95 o
 -11   7   8       30.15       29.97      8.55 o
 -10   7   8      392.24      393.36     15.90 o
  -9   7   8     1057.63     1077.97     24.85 o
  -8   7   8      227.37      177.35     11.47 o
  -7   7   8      108.72      125.18     10.01 o
  -6   7   8      224.98      219.38     11.90 o
  -5   7   8      270.21      253.32     10.58 o
  -4   7   8       59.08       67.39      9.53 o
  -3   7   8      186.85      186.15     10.23 o
  -2   7   8       11.64        5.22      5.03 o
  -1   7   8      267.62      291.62     10.65 o
   0   7   8      181.39      204.45      8.30 o
   1   7   8      599.35      603.65     17.31 o
   2   7   8      502.70      509.89     13.74 o
   3   7   8      861.52      877.40     17.85 o
   4   7   8      548.51      580.10     21.62 o
   5   7   8     1869.65     1851.53     54.54 o
   6   7   8      414.15      374.11     19.40 o
   7   7   8      113.48      105.31      9.85 o
   8   7   8       18.60        6.68     10.09 o
   9   7   8      254.16      263.42     14.79 o
  10   7   8      114.11      110.04     11.64 o
  11   7   8     1397.36     1509.29     33.50 o
  12   7   8      222.78      190.98     15.11 o
 -12   8   8        7.71       19.86     18.27 o
 -11   8   8      661.49      722.80     37.13 o
 -10   8   8       21.05       20.62      8.81 o
  -9   8   8      813.15      823.94     26.34 o
  -8   8   8       17.58       10.94      7.44 o
  -7   8   8      103.61       79.90      8.24 o
  -6   8   8     1225.67     1137.48     33.09 o
  -5   8   8     2625.29     2574.94     37.21 o
  -4   8   8       39.32       34.19      7.02 o
  -3   8   8     1009.77      975.23     19.27 o
  -2   8   8      526.17      478.29     15.92 o
  -1   8   8      631.29      633.91     17.90 o
   0   8   8       34.54       30.52     10.06 o
   1   8   8      695.85      702.48     23.79 o
   2   8   8      992.84      974.48     28.99 o
   3   8   8     1838.84     1914.01     64.96 o
   4   8   8        5.52       -2.83      9.35 o
   5   8   8      361.19      356.04     23.62 o
   6   8   8      121.82      134.65     16.68 o
   7   8   8      814.18      881.72     29.88 o
   8   8   8       12.76        7.60     11.52 o
   9   8   8     1395.49     1450.92     45.16 o
  10   8   8       14.59        3.05     27.10 o
  11   8   8      164.30      158.83     18.65 o
 -10   9   8      147.04      154.17     13.03 o
  -9   9   8      303.10      341.36     20.68 o
  -8   9   8      443.05      453.78     19.86 o
  -7   9   8       38.91       33.65      7.89 o
  -6   9   8       81.37       95.49     11.06 o
  -5   9   8      417.22      415.88     25.80 o
  -4   9   8        3.50        3.61      7.88 o
  -3   9   8      148.65      163.81     12.02 o
  -2   9   8      584.17      576.83     19.45 o
  -1   9   8       10.80        8.07      7.44 o
   0   9   8       11.25       -0.69     11.12 o
   1   9   8     1091.83     1037.06     30.70 o
   2   9   8      215.71      210.19     24.67 o
   3   9   8      462.16      482.89     23.09 o
   4   9   8       61.34       75.74     21.54 o
   5   9   8      650.82      672.92     33.35 o
   6   9   8     1361.12     1436.20     39.55 o
   7   9   8       69.83       68.60     14.15 o
   8   9   8       10.99        7.93     15.29 o
  -6  10   8      860.26      854.77     26.82 o
  -5  10   8       61.00       76.23     10.83 o
  -4  10   8      183.79      202.76     14.24 o
  -3  10   8       18.40       12.16     11.30 o
  -2  10   8       80.33       81.69     14.22 o
  -1  10   8       18.37       21.96     15.63 o
   0  10   8      110.07       87.79     16.68 o
   1  10   8        0.27        9.08     11.54 o
   2  10   8     1356.61     1492.01     40.77 o
   3  10   8       46.20       53.50     13.76 o
   4  10   8       22.93       17.08     11.76 o
   5  10   8      137.08      162.78     17.69 o
 -17   0   9      994.42     1080.42     45.16 o
 -15   0   9        0.23      -10.65     14.59 o
 -13   0   9     3020.05     2996.69     45.30 o
 -11   0   9     7625.66     7719.32     99.48 o
  -9   0   9        0.71        6.76      4.02 o
  -7   0   9     3356.55     3324.47     44.86 o
  -5   0   9     4741.74     4703.51     75.17 o
  -3   0   9      285.39      344.13     28.14 o
  -1   0   9     1317.45     1048.46     30.57 o
   1   0   9    10730.51    10890.35    115.41 o
   3   0   9     1727.23     1527.65     34.80 o
   5   0   9     2805.99     2826.43     49.10 o
   7   0   9    14380.08    14321.96    177.30 o
   9   0   9       23.34       25.67      5.99 o
  11   0   9      876.56      855.55     22.33 o
  13   0   9     2513.54     2447.05     42.12 o
  15   0   9       18.28        7.21      8.44 o
 -18   1   9       55.23       43.30     12.52 o
 -17   1   9     1397.74     1492.26     39.27 o
 -16   1   9       82.11       64.98     12.85 o
 -15   1   9     1625.82     1663.54     24.16 o
 -14   1   9      991.26      958.56     16.82 o
 -13   1   9     2227.66     2153.22     27.62 o
 -12   1   9        3.53        6.72      3.60 o
 -11   1   9      343.62      351.34     10.43 o
 -10   1   9      586.15      570.41      9.90 o
  -9   1   9     2268.11     2348.32     24.64 o
  -8   1   9      249.04      282.61      7.27 o
  -7   1   9     2654.53     2648.67     28.97 o
  -6   1   9      297.98      334.49      7.08 o
  -5   1   9      490.93      512.99      8.49 o
  -4   1   9     3336.38     3370.09     34.61 o
  -3   1   9     5480.33     5298.32     47.00 o
  -2   1   9       83.31       66.43      2.74 o
  -1   1   9     6524.72     6886.33     72.92 o
   0   1   9      160.07      213.02      4.83 o
   1   1   9     5103.93     5286.20     44.37 o
   2   1   9     1833.67     1745.05     17.06 o
   3   1   9     2903.42     2609.18     24.03 o
   4   1   9     9651.87     9530.18     92.28 o
   5   1   9     3373.80     3254.72     29.85 o
   6   1   9      222.51      235.57      6.50 o
   7   1   9      176.02      180.34      6.22 o
   8   1   9      892.16      927.68     13.83 o
   9   1   9     1102.46     1074.31     15.55 o
  10   1   9       27.73       30.20      6.01 o
  11   1   9     2022.73     1971.56     24.43 o
  12   1   9      107.57      100.37      6.72 o
  13   1   9        8.33        1.35      5.12 o
  14   1   9      154.41      163.94      8.69 o
  15   1   9     2019.00     2013.70     30.26 o
  16   1   9       47.98       57.57      8.23 o
 -17   2   9       45.58       13.62     26.75 o
 -16   2   9      696.78      684.31     33.70 o
 -15   2   9      373.35      388.88     13.32 o
 -14   2   9      605.41      644.31     15.58 o
 -13   2   9      452.81      431.08     12.69 o
 -12   2   9     5841.53     5563.05     65.81 o
 -11   2   9      206.50      231.99     11.48 o
 -10   2   9     2400.58     2408.10     28.14 o
  -9   2   9      363.46      403.09      8.93 o
  -8   2   9        4.86        7.92      3.10 o
  -7   2   9      209.85      183.20      6.04 o
  -6   2   9     3969.68     3918.24     44.77 o
  -5   2   9     1278.07     1299.49     16.05 o
  -4   2   9     3597.29     3453.99     32.58 o
  -3   2   9     1037.54      996.18     11.50 o
  -2   2   9      177.21      217.44      4.65 o
  -1   2   9      885.01     1065.68     13.48 o
   0   2   9     4688.70     4505.37     41.30 o
   1   2   9     2902.92     3124.59     32.85 o
   2   2   9     6475.45     6313.32     56.91 o
   3   2   9     2544.35     2712.75     27.22 o
   4   2   9     5737.30     5612.18     51.76 o
   5   2   9     3206.39     3245.46     32.33 o
   6   2   9     2611.27     2516.15     29.01 o
   7   2   9      649.26      672.16     11.22 o
   8   2   9     1074.95     1061.94     15.20 o
   9   2   9     1975.02     1936.19     23.28 o
  10   2   9      120.48      128.99      7.22 o
  11   2   9      375.79      332.33     10.89 o
  12   2   9     3143.64     3097.68     34.95 o
  13   2   9      865.29      806.51     15.36 o
  14   2   9     1491.25     1517.58     24.84 o
  15   2   9       13.81       13.64      6.68 o
  16   2   9       53.04       29.32      7.73 o
 -17   3   9        1.74        3.10     11.81 o
 -16   3   9      929.19      968.58     31.43 o
 -15   3   9      613.32      601.60     19.18 o
 -14   3   9     2157.92     2068.95     38.85 o
 -13   3   9       58.62       68.91      8.36 o
 -12   3   9        0.81       -1.97      5.82 o
 -11   3   9      339.67      359.14     10.83 o
 -10   3   9     3353.67     3402.32     59.67 o
  -9   3   9       98.06      109.60      6.66 o
  -8   3   9     1680.10     1672.22     20.59 o
  -7   3   9      945.46      978.00     12.45 o
  -6   3   9       13.33       10.89      2.71 o
  -5   3   9      137.91      168.29      5.04 o
  -4   3   9     5445.89     5620.54     50.74 o
  -3   3   9     2278.39     2269.25     21.00 o
  -2   3   9     2436.68     2290.11     29.19 o
  -1   3   9        6.09       10.78      2.53 o
   0   3   9       42.90       65.00      5.04 o
   1   3   9      780.53      691.89     10.84 o
   2   3   9     1214.38     1112.06     14.94 o
   3   3   9     2251.27     2279.14     26.15 o
   4   3   9     4055.50     3892.03     37.62 o
   5   3   9      333.47      339.46      8.29 o
   6   3   9       95.86       96.84      5.01 o
   7   3   9      491.09      462.53     10.51 o
   8   3   9     1657.78     1585.15     21.70 o
   9   3   9     1243.49     1242.51     19.08 o
  10   3   9     2468.51     2442.04     30.84 o
  11   3   9      564.78      527.77     12.85 o
  12   3   9      547.16      525.98     15.06 o
  13   3   9      383.10      321.56     13.44 o
  14   3   9      450.64      455.07     15.72 o
  15   3   9      268.14      286.44     14.34 o
  16   3   9     1222.63     1354.13     27.96 o
 -16   4   9       46.67       17.05     10.98 o
 -15   4   9      105.72      125.66     14.49 o
 -14   4   9        3.53       11.77      7.48 o
 -13   4   9     1245.77     1228.22     26.30 o
 -12   4   9      101.27      110.04     16.77 o
 -11   4   9     1472.02     1461.17     28.41 o
 -10   4   9     1425.38     1387.44     27.86 o
  -9   4   9      230.03      256.58     15.77 o
  -8   4   9      896.33      922.69     19.84 o
  -7   4   9      383.64      394.56     13.28 o
  -6   4   9     7509.80     7495.82     97.18 o
  -5   4   9     6553.93     6494.42     67.20 o
  -4   4   9     1693.83     1672.00     18.26 o
  -3   4   9       98.19      137.79      5.37 o
  -2   4   9      100.09      110.61      4.34 o
  -1   4   9     1893.80     1945.05     22.55 o
   0   4   9      851.01      789.91     11.94 o
   1   4   9      182.54      157.83      7.25 o
   2   4   9     4350.72     4418.78     45.85 o
   3   4   9     1659.91     1745.18     21.55 o
   4   4   9      215.09      216.99      6.38 o
   5   4   9     1481.58     1422.73     17.44 o
   6   4   9      597.48      557.60     14.14 o
   7   4   9      909.62      958.49     14.12 o
   8   4   9     1146.46     1061.09     17.04 o
   9   4   9      295.39      265.19      9.22 o
  10   4   9        0.87        6.25      5.24 o
  11   4   9     3935.95     3852.85     50.92 o
  12   4   9     2515.76     2430.88     36.87 o
  13   4   9     1703.83     1725.17     30.12 o
  14   4   9      195.21      211.85     12.74 o
  15   4   9        9.70        7.74     11.43 o
 -16   5   9       38.39       63.95     13.76 o
 -15   5   9      474.00      497.08     60.10 o
 -14   5   9       11.28       23.25      9.74 o
 -13   5   9      914.96      854.57     22.55 o
 -12   5   9        2.63        7.52      7.34 o
 -11   5   9      168.02      180.10     11.41 o
 -10   5   9      102.06      107.56     10.12 o
  -9   5   9     3347.67     3359.01     51.05 o
  -8   5   9       29.66       31.67      6.75 o
  -7   5   9     1689.71     1736.54     34.83 o
  -6   5   9      114.10      132.29      8.88 o
  -5   5   9     2409.00     2392.53     37.53 o
  -4   5   9      466.34      443.53     10.90 o
  -3   5   9     7991.24     7782.38     86.29 o
  -2   5   9     1482.01     1367.87     42.23 o
  -1   5   9     2382.32     2458.92     28.51 o
   0   5   9      278.52      251.49      7.76 o
   1   5   9       28.06       28.01      4.03 o
   2   5   9      267.59      261.88      7.66 o
   3   5   9     8831.08     8914.79     87.60 o
   4   5   9     1529.93     1482.21     25.76 o
   5   5   9     4193.49     4210.44     41.33 o
   6   5   9        0.30       -3.60      3.60 o
   7   5   9      405.95      420.33      9.53 o
   8   5   9        0.85        2.85      5.10 o
   9   5   9     2647.55     2714.49     38.14 o
  10   5   9       85.35       79.49      8.06 o
  11   5   9     1767.48     1751.03     29.46 o
  12   5   9        0.27       -3.46      6.66 o
  13   5   9       26.71       26.22      9.83 o
  14   5   9        3.30        9.86      9.37 o
 -15   6   9        6.18        1.62     11.05 o
 -14   6   9      111.36      123.76     12.27 o
 -13   6   9     1636.46     1625.27     33.80 o
 -12   6   9     1575.71     1518.88     57.16 o
 -11   6   9      435.03      431.08     17.10 o
 -10   6   9      914.14      768.42     20.54 o
  -9   6   9      421.26      384.52     15.08 o
  -8   6   9       19.38        1.50      7.84 o
  -7   6   9     2084.49     2078.64     35.54 o
  -6   6   9     1075.94     1107.68     23.34 o
  -5   6   9     1856.57     1906.39     34.50 o
  -4   6   9      763.25      790.93     21.26 o
  -3   6   9      154.17      160.86      9.13 o
  -2   6   9       34.99       25.25      4.68 o
  -1   6   9      498.76      540.97     11.49 o
   0   6   9      144.82      159.78      7.12 o
   1   6   9     1770.52     1794.88     26.04 o
   2   6   9      250.82      258.36     10.43 o
   3   6   9       14.58       12.12      5.92 o
   4   6   9      106.15      116.36      6.36 o
   5   6   9     1736.83     1701.27     20.69 o
   6   6   9     2825.23     2796.00     37.77 o
   7   6   9       24.32       21.25      7.34 o
   8   6   9      300.81      310.57     11.93 o
   9   6   9      219.53      188.79     13.22 o
  10   6   9      242.08      242.80     14.17 o
  11   6   9      272.90      300.78     16.33 o
  12   6   9      392.80      363.19     18.31 o
  13   6   9     1155.09     1204.72     31.43 o
 -13   7   9      228.42      275.04     16.26 o
 -12   7   9        0.27       -1.27      8.38 o
 -11   7   9       13.58       -7.53     11.27 o
 -10   7   9      867.82      852.40     27.32 o
  -9   7   9      256.92      256.14     13.63 o
  -8   7   9      373.26      384.01     15.23 o
  -7   7   9       97.82      107.88      9.89 o
  -6   7   9       13.76       11.42      6.04 o
  -5   7   9      188.97      183.01      9.43 o
  -4   7   9     1219.94     1181.57     21.27 o
  -3   7   9      240.26      198.52      9.55 o
  -2   7   9     2120.80     2061.68     30.14 o
  -1   7   9        1.78        6.56      5.36 o
   0   7   9      493.56      498.66     12.88 o
   1   7   9      495.81      484.37     22.71 o
   2   7   9     5565.51     5725.18     78.20 o
   3   7   9     2223.54     2278.88     32.25 o
   4   7   9      712.15      743.61     24.57 o
   5   7   9     2027.96     1973.56     50.72 o
   6   7   9       30.22       23.12     10.15 o
   7   7   9      632.75      651.54     25.53 o
   8   7   9     1138.83     1104.11     26.05 o
   9   7   9       10.51       29.24     16.69 o
  10   7   9      883.96      848.47     23.72 o
  11   7   9      308.76      299.38     16.87 o
  12   7   9      207.73      215.72     15.53 o
 -12   8   9     2194.88     2169.36     60.45 o
 -11   8   9       59.39       59.62     10.63 o
 -10   8   9      287.70      296.61     15.91 o
  -9   8   9        6.86       12.84      7.97 o
  -8   8   9       12.83        7.71      6.68 o
  -7   8   9        7.22       -0.62      6.59 o
  -6   8   9     5350.43     5283.93     67.09 o
  -5   8   9      321.52      336.91     12.55 o
  -4   8   9     1028.07     1047.47     20.75 o
  -3   8   9       53.52       56.64      7.53 o
  -2   8   9      375.50      379.04     12.83 o
  -1   8   9        8.71       -2.85      5.83 o
   0   8   9     2182.46     2301.99     49.97 o
   1   8   9       59.84       61.93     11.54 o
   2   8   9     2078.77     2117.81     46.67 o
   3   8   9      126.74      131.43     13.50 o
   4   8   9       29.28       27.24     10.98 o
   5   8   9       18.62       21.54     10.85 o
   6   8   9     2637.33     2544.65     97.97 o
   7   8   9       58.38       47.45     25.71 o
   8   8   9      916.33      918.69     31.62 o
   9   8   9        2.51       14.20     13.02 o
  10   8   9      446.60      450.16     28.83 o
  -9   9   9      173.70      156.76     11.37 o
  -8   9   9      409.79      451.60     20.66 o
  -7   9   9      243.58      248.14     12.59 o
  -6   9   9      189.83      192.74     13.64 o
  -5   9   9      108.21      126.35     11.49 o
  -4   9   9      621.83      634.36     19.89 o
  -3   9   9      221.81      209.49     13.20 o
  -2   9   9      128.43      137.56     12.61 o
  -1   9   9        5.30       12.04      8.07 o
   0   9   9        6.72        4.43     10.28 o
   1   9   9       87.23       78.02     12.52 o
   2   9   9     1263.55     1265.23     35.36 o
   3   9   9      643.72      713.66     26.28 o
   4   9   9     1263.65     1349.31     36.84 o
   5   9   9      628.67      613.87     26.04 o
   6   9   9        0.64      -11.76     11.76 o
   7   9   9        2.53      -11.85     11.85 o
   8   9   9      301.22      285.66     39.26 o
  -6  10   9      240.09      271.87     20.50 o
  -5  10   9     1110.56     1175.60     30.13 o
  -4  10   9        4.18       -8.91      8.91 o
  -3  10   9        4.17       10.07     14.24 o
  -2  10   9       13.49       27.10     11.54 o
  -1  10   9      315.02      324.30     20.88 o
   0  10   9        1.75        7.22     11.27 o
   1  10   9     1726.14     1781.60     45.20 o
   2  10   9     1189.98     1214.36     53.15 o
   3  10   9      507.16      456.97     48.98 o
   4  10   9       18.25       21.53     13.01 o
 -16   0  10      231.25      238.32     24.32 o
 -14   0  10     1667.47     1611.95     52.81 o
 -12   0  10     1982.13     2261.51     35.93 o
 -10   0  10        4.44        8.86      5.04 o
  -8   0  10       54.19       63.89     22.92 o
  -6   0  10     4244.15     4155.21     68.54 o
  -4   0  10     2299.41     2689.06     46.67 o
  -2   0  10     7023.84     6897.32    151.47 o
   0   0  10      455.77      334.17      6.96 o
   2   0  10     2693.81     2704.09     32.77 o
   4   0  10     3700.74     3551.80     42.44 o
   6   0  10    10648.72    10491.67    132.11 o
   8   0  10     3124.90     3061.34     57.64 o
  10   0  10     1563.47     1580.84     29.42 o
  12   0  10      972.66     1046.92     24.60 o
  14   0  10      238.77      224.90     15.44 o
  16   0  10     1945.33     1920.08     38.78 o
 -17   1  10       81.73       79.18     16.33 o
 -16   1  10      558.97      533.31     22.35 o
 -15   1  10      684.40      720.18     26.94 o
 -14   1  10      197.43      212.48     25.68 o
 -13   1  10      393.03      347.51     13.86 o
 -12   1  10      165.10      208.58      7.18 o
 -11   1  10      353.82      391.42     11.58 o
 -10   1  10     1239.93     1167.26     16.73 o
  -9   1  10     2669.72     2666.66     30.32 o
  -8   1  10      459.68      447.40      8.99 o
  -7   1  10      488.67      465.89      8.73 o
  -6   1  10       80.79       79.82      3.96 o
  -5   1  10     2593.96     2626.72     28.35 o
  -4   1  10     7297.23     7249.62     81.02 o
  -3   1  10       11.90       22.72      4.01 o
  -2   1  10     4431.40     4390.64     44.80 o
  -1   1  10      200.31      238.58      7.21 o
   0   1  10      857.44      838.16     10.60 o
   1   1  10      281.80      236.97      5.16 o
   2   1  10     2605.93     2486.66     23.41 o
   3   1  10     4564.25     4617.84     39.94 o
   4   1  10     3126.18     3107.59     28.60 o
   5   1  10       18.90       11.53      2.71 o
   6   1  10      116.64      120.97      5.36 o
   7   1  10       74.69       75.50      5.87 o
   8   1  10      125.39      140.36      6.29 o
   9   1  10      217.34      227.87     11.75 o
  10   1  10     1028.26     1008.94     15.68 o
  11   1  10       22.89       16.25      4.79 o
  12   1  10      321.22      323.21     10.39 o
  13   1  10       45.77       54.77      6.40 o
  14   1  10      996.28     1024.42     18.09 o
  15   1  10      287.74      285.66     12.54 o
  16   1  10      102.64      123.21     10.08 o
 -17   2  10      158.48      148.02     18.06 o
 -16   2  10        4.75        6.02      9.57 o
 -15   2  10      268.39      256.00     13.80 o
 -14   2  10       35.23       31.86      7.84 o
 -13   2  10     1570.04     1667.76     30.97 o
 -12   2  10      249.33      268.48     10.26 o
 -11   2  10     1395.26     1404.06     22.25 o
 -10   2  10      124.95      141.04      6.41 o
  -9   2  10      103.21      106.57      5.51 o
  -8   2  10        9.04        4.42      3.30 o
  -7   2  10     5964.31     5949.44     66.23 o
  -6   2  10      369.30      375.11      7.93 o
  -5   2  10     1998.24     2105.50     23.46 o
  -4   2  10      820.11      916.90     13.41 o
  -3   2  10       34.34       53.52      2.72 o
  -2   2  10        1.93        4.85      1.95 o
  -1   2  10      506.89      380.31      6.77 o
   0   2  10      104.13      155.84      5.33 o
   1   2  10     6640.27     6789.52     66.60 o
   2   2  10      266.68      288.03      6.52 o
   3   2  10      468.65      487.28      8.56 o
   4   2  10       76.21       73.87      5.41 o
   5   2  10     3108.06     3079.32     46.76 o
   6   2  10      106.88      106.19      4.78 o
   7   2  10      121.03      124.26      6.89 o
   8   2  10      712.87      696.01     12.17 o
   9   2  10      249.48      232.12      7.91 o
  10   2  10       54.88       47.44      5.16 o
  11   2  10     1813.07     1832.14     23.72 o
  12   2  10      147.68      136.07      7.67 o
  13   2  10      868.48      850.99     21.80 o
  14   2  10      660.06      629.03     17.73 o
  15   2  10       34.45       25.60      8.52 o
  16   2  10        3.19        9.88      8.40 o
 -17   3  10      106.76       94.30     14.00 o
 -16   3  10      123.56      126.68     14.71 o
 -15   3  10      730.44      756.95     26.77 o
 -14   3  10       66.07       65.81     11.27 o
 -13   3  10       92.39      103.65     12.03 o
 -12   3  10      143.65      124.80     12.28 o
 -11   3  10     1449.20     1505.09     28.19 o
 -10   3  10        2.17        1.58      4.60 o
  -9   3  10      359.96      381.60     10.31 o
  -8   3  10      269.81      278.66      7.93 o
  -7   3  10      664.14      653.37      9.97 o
  -6   3  10       51.43       52.63      3.65 o
  -5   3  10     3307.39     3247.78     31.42 o
  -4   3  10     1000.57      953.35     11.05 o
  -3   3  10    12158.92    12260.60     98.31 o
  -2   3  10      730.61      766.24     20.22 o
  -1   3  10       50.22       64.55      3.68 o
   0   3  10      493.56      491.39      8.93 o
   1   3  10       17.57       17.84      3.17 o
   2   3  10      303.94      311.26      7.46 o
   3   3  10     6506.78     6411.76     64.31 o
   4   3  10      135.60      101.89      5.40 o
   5   3  10      136.97      137.24      5.66 o
   6   3  10      102.17       98.93      5.35 o
   7   3  10     2171.15     2139.40     26.88 o
   8   3  10       13.98        4.21      4.34 o
   9   3  10     1917.02     1983.75     27.85 o
  10   3  10      125.49      144.31      7.87 o
  11   3  10        8.83        9.57      5.48 o
  12   3  10       60.76       47.24      7.32 o
  13   3  10     1215.75     1268.07     24.78 o
  14   3  10      432.23      395.88     15.42 o
  15   3  10      615.66      598.39     18.32 o
 -16   4  10        5.67       -4.03     10.06 o
 -15   4  10       51.57       61.60     12.52 o
 -14   4  10     1949.40     2052.25     47.65 o
 -13   4  10      236.00      242.68     17.20 o
 -12   4  10      977.84      927.11     43.43 o
 -11   4  10      886.29      832.52     20.47 o
 -10   4  10       82.45       90.42      8.36 o
  -9   4  10        4.94        2.32      5.99 o
  -8   4  10     9651.15     9829.54    126.20 o
  -7   4  10     2391.23     2370.02     37.35 o
  -6   4  10     6941.32     7063.18     92.48 o
  -5   4  10      921.79      903.83     15.37 o
  -4   4  10       26.26       19.68      3.23 o
  -3   4  10      371.25      346.88      7.20 o
  -2   4  10     3691.26     3772.39     35.98 o
  -1   4  10       13.77        7.64      7.37 o
   0   4  10     1353.19     1388.60     17.90 o
   1   4  10      356.36      346.86      8.20 o
   2   4  10        0.32        0.08      2.51 o
   3   4  10        1.37        5.23      3.52 o
   4   4  10     1086.98     1001.00     13.96 o
   5   4  10     2240.85     2119.09     23.80 o
   6   4  10      115.56      118.96      5.77 o
   7   4  10     1079.05     1086.37     17.15 o
   8   4  10      306.58      269.73     12.14 o
   9   4  10       60.05       49.16      5.64 o
  10   4  10     1352.52     1313.30     23.89 o
  11   4  10     2266.63     2241.26     34.57 o
  12   4  10      982.07     1022.40     21.90 o
  13   4  10       85.53       98.05      9.86 o
  14   4  10        0.33        0.72      7.25 o
  15   4  10        5.96       17.57      9.34 o
 -15   5  10      157.10      153.48     16.68 o
 -14   5  10     1540.99     1598.15     42.00 o
 -13   5  10        9.30       -5.91     14.94 o
 -12   5  10       89.09       95.45     12.75 o
 -11   5  10       27.96       18.93      8.06 o
 -10   5  10     1158.89     1173.07     25.19 o
  -9   5  10      253.80      243.15     16.86 o
  -8   5  10     1285.82     1290.93     25.71 o
  -7   5  10     1114.42     1123.44     43.41 o
  -6   5  10      236.53      245.57     16.61 o
  -5   5  10      106.23      124.27      7.20 o
  -4   5  10     3775.32     3713.29     55.26 o
  -3   5  10     1583.51     1601.58     23.91 o
  -2   5  10      606.60      613.83     11.40 o
  -1   5  10     4254.50     4353.49     51.66 o
   0   5  10      136.24      114.69      9.09 o
   1   5  10      252.35      262.65      9.03 o
   2   5  10      860.20      872.72     14.04 o
   3   5  10     1354.25     1380.45     22.04 o
   4   5  10     3992.17     3895.63     38.70 o
   5   5  10       53.54       56.96      5.24 o
   6   5  10      376.34      380.82      9.15 o
   7   5  10      125.76      134.00      6.51 o
   8   5  10     1808.46     1821.09     28.47 o
   9   5  10      135.82      128.54      8.99 o
  10   5  10     1588.08     1646.90     27.90 o
  11   5  10        8.98        9.40      6.56 o
  12   5  10       27.40       15.82      9.53 o
  13   5  10       30.12       18.10     13.42 o
  14   5  10      497.28      502.07     20.60 o
 -14   6  10     1634.20     1627.62     42.99 o
 -13   6  10      235.88      220.52     18.18 o
 -12   6  10      333.24      319.35     20.14 o
 -11   6  10        0.84        8.68      7.40 o
 -10   6  10       56.72       62.29      9.05 o
  -9   6  10       43.47       48.44      8.47 o
  -8   6  10      403.87      438.74     15.42 o
  -7   6  10      418.72      428.99     23.51 o
  -6   6  10     2455.42     2371.39     46.83 o
  -5   6  10      971.65      939.61     17.92 o
  -4   6  10       57.95       69.94      8.12 o
  -3   6  10      757.05      679.12     19.04 o
  -2   6  10     1194.89     1169.32     20.50 o
  -1   6  10     1151.51     1210.58     17.93 o
   0   6  10     1646.44     1685.22     22.55 o
   1   6  10      222.62      213.11      9.28 o
   2   6  10       35.26       40.80      5.90 o
   3   6  10       75.12       84.30      5.86 o
   4   6  10     2021.73     2067.62     23.85 o
   5   6  10      421.36      414.72      9.70 o
   6   6  10     2084.92     2194.04     31.79 o
   7   6  10      134.60      147.97      9.15 o
   8   6  10      294.45      289.50     20.56 o
   9   6  10      302.88      258.60     20.17 o
  10   6  10      703.82      689.93     20.97 o
  11   6  10      257.32      244.56     15.25 o
  12   6  10     1424.97     1441.84     33.20 o
  13   6  10      332.60      353.38     19.05 o
 -13   7  10       31.52       21.96     11.27 o
 -12   7  10       23.49       34.56     26.40 o
 -11   7  10     1536.55     1485.00     50.37 o
 -10   7  10      151.01      164.01     12.00 o
  -9   7  10      914.82      951.41     27.13 o
  -8   7  10      173.98      176.25     16.16 o
  -7   7  10       44.93       46.98      7.40 o
  -6   7  10       37.12       31.76      6.72 o
  -5   7  10     2651.99     2729.01     49.29 o
  -4   7  10       43.50       49.22      6.95 o
  -3   7  10     2046.70     2091.04     31.69 o
  -2   7  10       97.21       99.26      7.89 o
  -1   7  10       85.60      104.98     13.74 o
   0   7  10      303.37      300.94     10.11 o
   1   7  10     2551.71     2677.72     36.64 o
   2   7  10      319.07      351.38     11.86 o
   3   7  10     1959.69     2001.19     34.61 o
   4   7  10     1136.55     1145.72     25.88 o
   5   7  10       48.24       35.98     11.17 o
   6   7  10      362.85      376.10     27.44 o
   7   7  10      340.42      349.61     48.64 o
   8   7  10      281.89      273.56     17.97 o
   9   7  10      690.71      664.67     21.20 o
  10   7  10      136.15      127.19     12.33 o
  11   7  10      294.40      310.33     17.15 o
 -11   8  10      124.81      113.08     15.47 o
 -10   8  10       35.28       32.87      9.49 o
  -9   8  10       52.70       53.59      9.49 o
  -8   8  10      169.27      164.84     10.84 o
  -7   8  10      346.28      390.81     13.97 o
  -6   8  10       72.55       76.62      8.50 o
  -5   8  10     2848.59     2892.09     40.90 o
  -4   8  10      362.73      373.68     16.85 o
  -3   8  10      410.05      419.93     14.84 o
  -2   8  10      271.18      244.13     11.29 o
  -1   8  10     2529.67     2519.35     36.20 o
   0   8  10       61.17       54.02      8.67 o
   1   8  10        7.00        2.88     19.11 o
   2   8  10       68.29       75.55     11.54 o
   3   8  10       36.94       52.79     12.85 o
   4   8  10      274.37      286.41     18.65 o
   5   8  10     1106.57     1143.45     33.65 o
   6   8  10       42.51       21.29     12.25 o
   7   8  10     1363.76     1419.10     39.55 o
   8   8  10        0.01       -1.78     10.85 o
   9   8  10      290.33      296.90     22.93 o
  10   8  10      231.35      235.54     27.10 o
  -9   9  10       66.96       76.24      9.64 o
  -8   9  10      248.76      252.51     13.14 o
  -7   9  10      144.17      115.36     10.13 o
  -6   9  10      302.40      298.36     13.61 o
  -5   9  10     1405.87     1442.44     31.02 o
  -4   9  10      341.58      326.94     16.04 o
  -3   9  10      149.24      156.14     12.14 o
  -2   9  10      275.75      327.70     15.78 o
  -1   9  10      181.00      194.41     12.67 o
   0   9  10       20.28       24.87     10.98 o
   1   9  10      793.88      794.87     27.02 o
   2   9  10     1393.25     1361.13     37.09 o
   3   9  10     2135.57     2165.72     50.11 o
   4   9  10      596.60      660.76     38.21 o
   5   9  10      141.07      148.54     16.94 o
   6   9  10       37.90       38.05     13.16 o
   7   9  10      307.71      319.12     22.58 o
  -4  10  10       12.53       19.91      9.45 o
  -3  10  10       22.01        5.91     10.81 o
  -2  10  10      135.65      146.53     16.19 o
  -1  10  10      101.21       97.72     15.23 o
   0  10  10      398.71      429.81     23.82 o
   1  10  10      145.67      148.38     16.94 o
   2  10  10        0.40        0.50     11.48 o
   3  10  10      217.30      262.01     30.57 o
 -17   0  11       69.83       81.99     18.06 o
 -15   0  11     1623.30     1495.22     53.50 o
 -13   0  11     3030.16     3007.75     56.97 o
 -11   0  11      344.28      359.30     15.63 o
  -9   0  11     1472.89     1423.13     31.17 o
  -7   0  11       15.63       14.83      6.16 o
  -5   0  11      883.43      927.46     23.28 o
  -3   0  11    19147.52    18831.63    278.81 o
  -1   0  11     2052.78     1905.85     35.86 o
   1   0  11     2754.58     3116.15     48.92 o
   3   0  11     5124.79     4704.95     54.25 o
   5   0  11     7260.72     7340.59     94.66 o
   7   0  11     1431.10     1365.47     25.35 o
   9   0  11      147.56      134.56     12.51 o
  11   0  11     1034.22     1071.93     24.05 o
  13   0  11       48.81       53.02      9.32 o
  15   0  11      540.14      553.22     22.89 o
 -17   1  11     1036.53     1207.86     65.31 o
 -16   1  11       75.82       34.05     11.05 o
 -15   1  11       16.32       29.94      8.13 o
 -14   1  11      109.15      104.09      9.72 o
 -13   1  11     1497.98     1373.98     27.27 o
 -12   1  11     1392.46     1324.64     26.94 o
 -11   1  11       55.25       33.45      5.43 o
 -10   1  11      402.87      484.73     12.12 o
  -9   1  11       24.29       33.48      5.24 o
  -8   1  11      178.79      180.99      7.88 o
  -7   1  11        5.20        3.14      4.32 o
  -6   1  11     1373.97     1296.72     19.76 o
  -5   1  11     2798.56     2557.72     32.38 o
  -4   1  11      555.87      495.30     10.69 o
  -3   1  11     3710.23     3701.98     39.08 o
  -2   1  11       35.44       36.42      3.65 o
  -1   1  11     5436.47     5429.39     53.81 o
   0   1  11      154.88      124.43      3.95 o
   1   1  11     3312.63     3140.14     29.72 o
   2   1  11     3045.62     2973.48     27.50 o
   3   1  11        9.36        1.99      2.42 o
   4   1  11     1974.51     2039.55     20.71 o
   5   1  11     2356.78     2171.16     31.99 o
   6   1  11      542.39      530.37     10.00 o
   7   1  11       38.25       46.80      4.86 o
   8   1  11      767.77      799.61     13.13 o
   9   1  11       25.74       27.67      4.59 o
  10   1  11      541.83      546.70     11.76 o
  11   1  11      329.94      326.46      9.91 o
  12   1  11      935.43      917.78     19.73 o
  13   1  11     3220.87     3231.59     45.58 o
  14   1  11      412.32      438.15     14.07 o
  15   1  11        6.36       -5.67      7.48 o
 -17   2  11       80.66      111.17     21.54 o
 -16   2  11       18.51       16.30     10.55 o
 -15   2  11        2.09       -1.04     14.24 o
 -14   2  11      735.01      745.92     20.43 o
 -13   2  11       49.86       50.18      7.96 o
 -12   2  11      957.51      933.47     21.59 o
 -11   2  11     1125.35     1029.11     29.94 o
 -10   2  11      549.23      537.34     12.74 o
  -9   2  11     1772.38     1729.21     25.06 o
  -8   2  11      496.10      511.12     12.04 o
  -7   2  11      553.10      582.53     13.32 o
  -6   2  11      113.05       91.34      8.31 o
  -5   2  11      304.87      299.79      7.04 o
  -4   2  11     3445.03     3399.13     34.47 o
  -3   2  11      953.41      963.73     10.71 o
  -2   2  11     2152.44     1946.03     18.55 o
  -1   2  11       77.98       76.38      3.12 o
   0   2  11      137.60      116.27      4.46 o
   1   2  11       70.54       76.26      4.25 o
   2   2  11     1740.20     1689.91     19.01 o
   3   2  11        4.94        0.44      2.79 o
   4   2  11     4269.32     4270.10     41.35 o
   5   2  11     2626.94     2698.22     31.56 o
   6   2  11     1637.19     1581.98     21.35 o
   7   2  11      245.21      245.01      7.66 o
   8   2  11       82.97       92.47      5.65 o
   9   2  11        6.24        8.36      4.21 o
  10   2  11      944.49      933.16     15.43 o
  11   2  11      607.98      598.60     12.55 o
  12   2  11      615.72      626.90     13.40 o
  13   2  11       81.49       87.27      7.22 o
  14   2  11      480.62      489.22     15.49 o
  15   2  11       31.03       29.85      7.35 o
 -16   3  11      186.51      198.11     17.39 o
 -15   3  11       11.55        0.99     14.94 o
 -14   3  11        4.75       10.68      9.79 o
 -13   3  11      162.67      171.93     26.06 o
 -12   3  11     3038.18     2955.67     58.71 o
 -11   3  11       31.22       18.22      8.68 o
 -10   3  11      491.98      531.16     26.29 o
  -9   3  11      702.09      668.30     17.26 o
  -8   3  11      121.94      116.07      6.72 o
  -7   3  11        9.40        8.02      3.24 o
  -6   3  11     8349.02     8154.39     72.76 o
  -5   3  11     2825.98     2885.02     26.50 o
  -4   3  11     5377.96     5393.82     45.76 o
  -3   3  11      229.29      252.21      6.00 o
  -2   3  11       78.80       58.46      3.38 o
  -1   3  11      498.56      517.67     12.17 o
   0   3  11     2327.49     2196.87     31.05 o
   1   3  11      496.50      448.28     11.34 o
   2   3  11     2976.99     2840.08     31.67 o
   3   3  11       14.73       22.33      4.23 o
   4   3  11      404.49      390.93      9.42 o
   5   3  11     2738.59     2670.06     31.30 o
   6   3  11      740.01      668.35     11.60 o
   7   3  11        1.94        8.41      3.91 o
   8   3  11     1855.84     1891.37     25.50 o
   9   3  11      136.30      121.86      7.28 o
  10   3  11        2.86       -0.87      4.97 o
  11   3  11        3.17        2.30      6.83 o
  12   3  11     2114.18     2081.56     33.39 o
  13   3  11        4.31       22.69      7.33 o
  14   3  11      526.42      568.32     22.06 o
  15   3  11       99.88      104.50     10.61 o
 -16   4  11       41.47       63.41     13.94 o
 -15   4  11      534.64      478.33     23.33 o
 -14   4  11      511.59      574.71     24.32 o
 -13   4  11     1092.34     1091.66     31.93 o
 -12   4  11      209.39      179.24     14.49 o
 -11   4  11      222.86      202.81     23.62 o
 -10   4  11     2252.84     2185.86     46.92 o
  -9   4  11      115.38       75.36     11.27 o
  -8   4  11       37.55       38.32      9.31 o
  -7   4  11      895.96      905.17     19.63 o
  -6   4  11     2127.19     2094.42     38.42 o
  -5   4  11       68.48       68.19      5.55 o
  -4   4  11      581.50      575.27      9.61 o
  -3   4  11     4079.07     3969.84     40.81 o
  -2   4  11       15.04       10.16      3.17 o
  -1   4  11      558.93      557.90      9.21 o
   0   4  11       51.53       61.21      4.47 o
   1   4  11      158.32      151.22      6.23 o
   2   4  11      266.10      221.45      9.22 o
   3   4  11     2490.57     2391.75     28.44 o
   4   4  11     2839.40     2887.26     30.34 o
   5   4  11     3142.98     3200.63     33.26 o
   6   4  11      208.31      206.17      7.49 o
   7   4  11      101.95       78.98      5.60 o
   8   4  11     1008.06      953.91     16.74 o
   9   4  11     1650.73     1576.52     23.10 o
  10   4  11      161.68      177.59     10.09 o
  11   4  11     1130.27     1124.70     22.65 o
  12   4  11      729.90      722.23     18.66 o
  13   4  11       32.30       34.77      8.15 o
  14   4  11      315.77      319.23     15.05 o
 -15   5  11       32.28       39.93     12.52 o
 -14   5  11       14.61        5.91     10.81 o
 -13   5  11      517.86      486.88     34.39 o
 -12   5  11      825.86      779.60     27.26 o
 -11   5  11     2653.56     2484.73     53.06 o
 -10   5  11      212.64      187.60     14.98 o
  -9   5  11       74.64       65.64     10.81 o
  -8   5  11      144.25      161.19     10.60 o
  -7   5  11     2751.98     2725.38     51.67 o
  -6   5  11       31.70       39.74      5.72 o
  -5   5  11     1748.42     1807.59     26.64 o
  -4   5  11       41.27       53.83      5.72 o
  -3   5  11       40.60       29.16      4.40 o
  -2   5  11      824.64      858.62     13.92 o
  -1   5  11      797.92      806.64     15.29 o
   0   5  11      147.32      172.90      6.16 o
   1   5  11      728.41      734.46     14.10 o
   2   5  11       16.55       13.49      4.00 o
   3   5  11        4.13        5.92      6.57 o
   4   5  11      689.06      658.88     11.62 o
   5   5  11       12.11       20.59      4.24 o
   6   5  11       51.49       58.49      5.70 o
   7   5  11     1275.95     1251.67     17.77 o
   8   5  11      185.24      190.73      9.88 o
   9   5  11      137.23      153.38      9.48 o
  10   5  11      261.50      267.98     12.39 o
  11   5  11      326.94      313.83     14.60 o
  12   5  11      482.20      466.47     15.75 o
  13   5  11      436.77      467.07     16.64 o
 -14   6  11      115.74      108.94     15.42 o
 -13   6  11     1823.26     1894.96     47.16 o
 -12   6  11        6.28        5.82     10.28 o
 -11   6  11       48.38       29.68     11.05 o
 -10   6  11       79.16       64.87     11.76 o
  -9   6  11      677.65      686.48     25.06 o
  -8   6  11      543.35      523.00     16.66 o
  -7   6  11     1327.04     1335.32     27.04 o
  -6   6  11       35.72       46.68     10.35 o
  -5   6  11      383.61      375.03     12.10 o
  -4   6  11        3.24       -3.28      5.06 o
  -3   6  11     1531.67     1456.71     52.43 o
  -2   6  11      703.99      668.17     21.26 o
  -1   6  11      963.86     1059.87     16.76 o
   0   6  11       53.51       61.85      9.53 o
   1   6  11      183.65      200.70     13.34 o
   2   6  11      197.69      223.56      9.64 o
   3   6  11     1819.29     1799.24     27.09 o
   4   6  11      282.31      286.69      8.45 o
   5   6  11     1205.03     1239.25     17.36 o
   6   6  11      691.56      694.27     16.27 o
   7   6  11       40.09       45.88      6.88 o
   8   6  11      343.02      324.55     12.46 o
   9   6  11      835.69      786.82     23.15 o
  10   6  11      169.49      183.11     13.72 o
  11   6  11     1213.35     1263.20     36.69 o
  12   6  11      124.91      134.07     13.34 o
 -12   7  11      628.58      646.36     27.01 o
 -11   7  11      274.30      314.07     20.14 o
 -10   7  11      288.20      298.23     19.80 o
  -9   7  11      152.86      151.12     16.33 o
  -8   7  11        1.39        4.56      7.46 o
  -7   7  11      385.97      356.01     20.08 o
  -6   7  11      593.01      663.86     18.91 o
  -5   7  11      138.45      112.00     10.13 o
  -4   7  11     2503.41     2525.98     36.40 o
  -3   7  11      119.65      121.42      8.58 o
  -2   7  11      377.50      345.55     12.14 o
  -1   7  11        7.41       22.54      6.07 o
   0   7  11     1824.35     1855.15     28.84 o
   1   7  11      573.48      575.23     19.36 o
   2   7  11      399.19      428.51     19.96 o
   3   7  11      218.93      223.78     14.26 o
   4   7  11       18.44       29.75      7.89 o
   5   7  11       38.24       30.00     15.63 o
   6   7  11     1931.17     1897.42     88.59 o
   7   7  11       37.94       44.07     11.85 o
   8   7  11       52.85       77.65     13.45 o
   9   7  11       19.20       28.75      8.86 o
  10   7  11        0.38       -1.53      8.44 o
  11   7  11        0.43      -10.06     12.85 o
 -11   8  11        0.05       -9.73     15.98 o
 -10   8  11      116.81      139.58     16.19 o
  -9   8  11       32.28       31.53     11.76 o
  -8   8  11      747.12      734.08     26.77 o
  -7   8  11      123.66      128.47     10.03 o
  -6   8  11       36.43       27.82      7.38 o
  -5   8  11      446.68      427.53     14.14 o
  -4   8  11      193.93      197.44     10.90 o
  -3   8  11        0.53       -3.47      8.83 o
  -2   8  11     1444.09     1539.88     26.14 o
  -1   8  11       30.14       24.84      6.93 o
   0   8  11        3.60        0.85      6.24 o
   1   8  11       94.24      100.81      9.87 o
   2   8  11      173.39      164.99     14.49 o
   3   8  11      501.00      554.11     23.09 o
   4   8  11     1145.55     1145.37     33.16 o
   5   8  11      101.72       97.05     28.83 o
   6   8  11       30.36       33.66     12.25 o
   7   8  11      131.42      177.45     17.39 o
   8   8  11       36.87       28.37     12.96 o
   9   8  11        8.13       -2.83     12.02 o
  -8   9  11        5.82       12.32     10.98 o
  -7   9  11       20.79       12.57      9.07 o
  -6   9  11      139.54      146.42     11.03 o
  -5   9  11     1198.37     1211.92     24.48 o
  -4   9  11      193.68      182.66     13.23 o
  -3   9  11        4.75       11.10      8.07 o
  -2   9  11        8.34        0.08      7.60 o
  -1   9  11       11.12        8.02      8.15 o
   0   9  11      783.80      773.34     27.26 o
   1   9  11      261.13      252.66     18.42 o
   2   9  11      407.85      406.28     21.55 o
   3   9  11      531.95      563.49     25.06 o
   4   9  11      198.43      239.71     26.40 o
   5   9  11       89.66       91.51     14.83 o
   6   9  11      971.86     1006.87     34.14 o
  -2  10  11      832.61      821.56     30.21 o
  -1  10  11      498.67      487.18     24.81 o
   0  10  11       22.26       19.80     12.77 o
   1  10  11      225.46      228.62     19.16 o
 -16   0  12     2188.78     2192.11     70.18 o
 -14   0  12     1231.86     1206.88     45.86 o
 -12   0  12      319.65      298.61     15.63 o
 -10   0  12     2742.48     2818.19     52.54 o
  -8   0  12     1915.74     1898.14     38.05 o
  -6   0  12     2486.23     2494.31     45.93 o
  -4   0  12     6577.22     6565.40    103.91 o
  -2   0  12     6220.00     5866.10     93.34 o
   0   0  12      220.86      266.37      9.49 o
   2   0  12    12616.63    12715.70    179.24 o
   4   0  12     7368.88     7188.19     80.58 o
   6   0  12     2043.57     1988.97     53.15 o
   8   0  12      600.04      613.87     16.78 o
  10   0  12      117.58      123.08      9.86 o
  12   0  12        2.21       -9.00      9.00 o
  14   0  12      936.68      880.32     24.46 o
 -17   1  12      100.37       96.21     14.25 o
 -16   1  12       28.39       46.22     11.97 o
 -15   1  12       96.38      108.50     10.63 o
 -14   1  12     1180.46     1147.62     26.32 o
 -13   1  12     1322.69     1338.65     38.21 o
 -12   1  12     1949.03     1843.22     32.74 o
 -11   1  12     2636.25     2564.40     34.97 o
 -10   1  12       58.25       86.35      6.88 o
  -9   1  12       74.80       88.07      6.70 o
  -8   1  12      545.45      559.49     12.85 o
  -7   1  12      878.27      835.48     15.42 o
  -6   1  12     1283.22     1260.01     25.47 o
  -5   1  12      228.77      195.81      7.79 o
  -4   1  12     1662.59     1572.01     25.17 o
  -3   1  12      459.29      475.45      9.66 o
  -2   1  12     7622.97     7525.18     74.44 o
  -1   1  12      383.32      379.11      8.54 o
   0   1  12     2899.38     2647.50     24.78 o
   1   1  12     2222.94     2195.29     21.46 o
   2   1  12       13.31       14.26      2.73 o
   3   1  12      491.32      465.02      7.90 o
   4   1  12     2659.51     2504.90     24.57 o
   5   1  12     4517.28     4520.73     40.69 o
   6   1  12     1409.68     1429.95     23.09 o
   7   1  12      722.43      688.07     11.96 o
   8   1  12      788.39      782.95     13.43 o
   9   1  12       75.42       68.26      6.10 o
  10   1  12       31.86       34.46      5.17 o
  11   1  12      827.12      825.11     20.20 o
  12   1  12     2609.85     2655.84     32.05 o
  13   1  12      879.09      868.35     16.66 o
  14   1  12      792.49      709.75     15.77 o
  15   1  12       64.86       74.50      8.63 o
 -17   2  12      439.42      457.88     32.66 o
 -16   2  12      523.97      601.38     30.92 o
 -15   2  12      483.54      425.33     20.62 o
 -14   2  12       43.93       41.95      8.55 o
 -13   2  12      561.81      566.32     17.06 o
 -12   2  12       52.34       47.66      8.07 o
 -11   2  12     1457.52     1428.42     27.51 o
 -10   2  12      160.63      174.31     10.39 o
  -9   2  12     2707.70     2822.62     36.83 o
  -8   2  12     1733.14     1761.26     25.43 o
  -7   2  12      279.71      283.68      9.60 o
  -6   2  12      320.33      311.49      8.38 o
  -5   2  12     4190.65     4000.51     47.64 o
  -4   2  12      950.31      979.18     14.56 o
  -3   2  12     5987.46     5854.55     59.21 o
  -2   2  12       41.18       36.65      3.96 o
  -1   2  12       22.54       23.36      2.49 o
   0   2  12       11.97        8.16      2.64 o
   1   2  12      991.52      938.84     13.34 o
   2   2  12     2734.36     2890.69     29.51 o
   3   2  12     6452.95     6314.52     58.51 o
   4   2  12      780.00      685.14     11.19 o
   5   2  12      968.94      920.53     13.70 o
   6   2  12      406.58      392.41      9.23 o
   7   2  12      552.76      541.63     11.88 o
   8   2  12      668.90      669.49     12.44 o
   9   2  12     2772.60     2756.46     31.23 o
  10   2  12      351.14      349.10     10.03 o
  11   2  12       30.92       37.80      5.71 o
  12   2  12       63.51       63.97      6.58 o
  13   2  12     1016.36     1058.82     19.77 o
  14   2  12        4.73        9.97      6.58 o
  15   2  12     1115.02     1127.47     22.57 o
 -16   3  12      186.61      176.71     16.45 o
 -15   3  12       82.34       98.83     14.00 o
 -14   3  12      283.88      299.04     61.14 o
 -13   3  12     3528.82     3443.28     67.31 o
 -12   3  12        3.12       -4.39      8.59 o
 -11   3  12     2159.00     1975.12     59.75 o
 -10   3  12      200.09      172.45     14.24 o
  -9   3  12      198.76      173.47     10.43 o
  -8   3  12        4.09        5.64      6.03 o
  -7   3  12      401.68      429.14      9.65 o
  -6   3  12      273.85      300.94      9.46 o
  -5   3  12     5717.20     5717.08     58.30 o
  -4   3  12     1180.39     1199.27     18.69 o
  -3   3  12      965.52      933.54     14.21 o
  -2   3  12      515.24      550.00     12.98 o
  -1   3  12     2767.01     2642.82     26.67 o
   0   3  12      198.34      178.22     11.85 o
   1   3  12      768.90      715.65     11.90 o
   2   3  12      373.07      372.93      8.01 o
   3   3  12       34.14       40.98      5.80 o
   4   3  12     2949.23     3015.76     31.51 o
   5   3  12    15174.93    14932.16    143.67 o
   6   3  12       59.89       76.27      5.31 o
   7   3  12     2126.35     2104.85     24.94 o
   8   3  12       44.43       49.60      5.75 o
   9   3  12        4.28        0.13      4.94 o
  10   3  12       14.09       14.36      5.55 o
  11   3  12     1009.66     1016.05     18.83 o
  12   3  12      420.80      393.61     14.26 o
  13   3  12     2732.80     2638.44     57.76 o
  14   3  12       18.32        5.15      7.90 o
 -15   4  12       20.98       18.91     12.51 o
 -14   4  12      216.90      254.22     20.84 o
 -13   4  12       29.17       29.56     10.78 o
 -12   4  12      128.86      133.83     14.22 o
 -11   4  12     1958.09     1898.49     47.25 o
 -10   4  12     1582.98     1622.56     39.29 o
  -9   4  12     2557.45     2507.55     80.25 o
  -8   4  12      243.58      239.38     20.15 o
  -7   4  12        1.10        6.46      8.31 o
  -6   4  12      442.26      422.31     17.67 o
  -5   4  12     3067.34     2980.58     44.27 o
  -4   4  12     1377.86     1402.93     23.96 o
  -3   4  12      370.55      371.52      7.97 o
  -2   4  12     1833.88     1786.56     21.93 o
  -1   4  12      224.44      223.52      7.09 o
   0   4  12       22.66       31.19      4.23 o
   1   4  12      154.75      138.91      6.31 o
   2   4  12     1961.55     1864.19     23.59 o
   3   4  12     2969.60     2920.51     30.71 o
   4   4  12     1335.70     1308.82     19.00 o
   5   4  12       38.85       31.56      4.43 o
   6   4  12       64.82       51.59      5.68 o
   7   4  12      163.43      157.57      9.27 o
   8   4  12      220.16      216.99      9.17 o
   9   4  12      696.89      755.91     15.32 o
  10   4  12     1360.50     1288.41     33.03 o
  11   4  12       81.85       88.38     10.13 o
  12   4  12       24.13       24.88      7.73 o
  13   4  12      446.41      496.22     16.45 o
  14   4  12      696.18      791.34     28.71 o
 -15   5  12       71.48       80.05     14.15 o
 -14   5  12      549.20      545.05     25.71 o
 -13   5  12      449.44      465.56     24.32 o
 -12   5  12     3052.15     2933.87     65.31 o
 -11   5  12      416.12      361.46     20.62 o
 -10   5  12       57.27       59.10     18.06 o
  -9   5  12      141.56      140.21     14.22 o
  -8   5  12     2260.03     2283.13     48.88 o
  -7   5  12        1.74       -5.15      8.18 o
  -6   5  12      941.11      969.60     27.51 o
  -5   5  12     1760.86     1666.22     38.31 o
  -4   5  12       31.45       47.40      8.83 o
  -3   5  12      768.10      758.54     16.55 o
  -2   5  12     1404.28     1439.70     19.81 o
  -1   5  12       37.80       22.49      5.97 o
   0   5  12       55.48       60.41      4.63 o
   1   5  12       42.73       48.68      4.91 o
   2   5  12       93.02       83.67      7.00 o
   3   5  12      212.67      222.10      7.40 o
   4   5  12     3469.57     3558.39     36.71 o
   5   5  12       56.91       56.10      5.22 o
   6   5  12     6473.71     6288.71     66.10 o
   7   5  12      537.07      549.49     19.72 o
   8   5  12      149.15      137.14      9.01 o
   9   5  12       28.01       14.96      6.47 o
  10   5  12     1026.64      951.01     23.77 o
  11   5  12        0.58        2.64      6.68 o
  12   5  12      821.60      865.86     21.36 o
  13   5  12       72.39       60.72     13.14 o
 -13   6  12      707.24      750.49     60.45 o
 -12   6  12       71.15       95.96     25.36 o
 -11   6  12       28.15       36.13     11.30 o
 -10   6  12     1027.20      952.98     30.21 o
  -9   6  12      813.06      818.45     28.49 o
  -8   6  12      996.32     1036.04     43.43 o
  -7   6  12        8.42        8.08      9.18 o
  -6   6  12        8.96        6.45      8.80 o
  -5   6  12       85.25       76.06     11.54 o
  -4   6  12     2725.42     2786.76     50.92 o
  -3   6  12     1426.70     1405.25     22.95 o
  -2   6  12     2812.60     2727.78     57.16 o
  -1   6  12        5.77        4.74      4.64 o
   0   6  12       17.22       17.23      5.36 o
   1   6  12      628.40      717.24     15.71 o
   2   6  12      455.09      457.50     15.04 o
   3   6  12      521.14      520.59     20.91 o
   4   6  12     2517.69     2450.65     29.47 o
   5   6  12       77.10       77.33      6.37 o
   6   6  12      636.25      597.03     28.08 o
   7   6  12      298.15      289.32     12.05 o
   8   6  12     2449.14     2509.09     37.09 o
   9   6  12        9.58        9.72      6.74 o
  10   6  12      543.60      491.81     21.26 o
  11   6  12        2.52       -9.18     13.30 o
  12   6  12       46.58       35.44     16.68 o
 -12   7  12      508.51      464.62     25.27 o
 -11   7  12      807.01      854.23     30.70 o
 -10   7  12       48.11       41.34     12.28 o
  -9   7  12        2.94        2.75     10.28 o
  -8   7  12      563.67      599.84     25.36 o
  -7   7  12     1522.23     1617.05     40.99 o
  -6   7  12      664.96      677.80     31.61 o
  -5   7  12      632.80      680.91     24.57 o
  -4   7  12      209.81      200.52     12.11 o
  -3   7  12       51.85       46.94      8.11 o
  -2   7  12      547.51      557.71     16.70 o
  -1   7  12     2768.15     2803.17     50.44 o
   0   7  12      113.44      141.15     11.23 o
   1   7  12       73.37      100.44      9.83 o
   2   7  12      229.46      247.31     11.01 o
   3   7  12      593.86      612.60     19.96 o
   4   7  12       14.64       15.67      6.55 o
   5   7  12      631.58      640.26     19.42 o
   6   7  12     1059.14     1027.07     31.83 o
   7   7  12      905.42      923.04     29.86 o
   8   7  12      477.46      468.91     23.30 o
   9   7  12       76.90       77.03     14.69 o
  10   7  12      155.07      173.89     14.22 o
 -10   8  12       93.80      113.98     20.50 o
  -9   8  12       33.91       25.92     13.55 o
  -8   8  12        5.47       -5.63     10.42 o
  -7   8  12       33.11       28.89     11.05 o
  -6   8  12       56.34       70.29     13.01 o
  -5   8  12      732.24      752.63     41.69 o
  -4   8  12      192.80      221.94     11.46 o
  -3   8  12     1763.13     1816.34     29.77 o
  -2   8  12       29.80       33.77      7.36 o
  -1   8  12       18.15       21.14      6.99 o
   0   8  12      140.05      182.04     10.40 o
   1   8  12     1292.89     1395.60     38.10 o
   2   8  12       23.11       15.63      9.83 o
   3   8  12     1086.89     1180.15     33.16 o
   4   8  12       58.15       39.65     16.68 o
   5   8  12       53.64       36.35     12.02 o
   6   8  12       64.92       43.81     13.16 o
   7   8  12      884.49      935.19     44.47 o
   8   8  12        5.92       21.59     12.66 o
  -7   9  12      459.44      464.54     23.33 o
  -6   9  12      439.41      448.27     23.08 o
  -5   9  12      635.22      666.34     26.53 o
  -4   9  12       33.86       39.60     16.68 o
  -3   9  12        8.65       12.37      8.71 o
  -2   9  12      438.24      461.09     17.91 o
  -1   9  12     1016.31     1109.80     26.61 o
   0   9  12      392.43      398.76     21.62 o
   1   9  12      266.05      306.50     27.44 o
   2   9  12      158.09      184.82     25.71 o
   3   9  12      205.60      205.61     17.39 o
   4   9  12      459.43      449.85     24.06 o
   5   9  12      253.67      266.56     20.07 o
 -15   0  13      736.79      747.61     36.13 o
 -13   0  13       16.92       17.37     11.12 o
 -11   0  13     2285.95     2351.58     64.62 o
  -9   0  13     1492.36     1467.92     44.12 o
  -7   0  13      473.47      467.11     16.82 o
  -5   0  13    12892.82    12818.61    194.80 o
  -3   0  13     2441.68     2258.08     42.50 o
  -1   0  13      237.38      243.84     14.40 o
   1   0  13      490.53      416.13     12.42 o
   3   0  13     1416.67     1457.21     21.66 o
   5   0  13        9.38       18.56      5.85 o
   7   0  13      558.63      611.67     24.18 o
   9   0  13       35.01       31.53      7.03 o
  11   0  13      126.60      126.06     10.63 o
  13   0  13      399.53      383.80     28.07 o
 -16   1  13        0.91       -1.37     10.55 o
 -15   1  13      901.61      941.92     52.11 o
 -14   1  13      247.50      217.64     12.80 o
 -13   1  13      720.31      707.51     19.60 o
 -12   1  13      208.82      219.58     11.98 o
 -11   1  13        8.21       19.76      5.84 o
 -10   1  13       83.17       65.10      6.70 o
  -9   1  13      366.21      386.15     11.60 o
  -8   1  13      323.12      301.15     11.32 o
  -7   1  13      854.67      885.59     16.55 o
  -6   1  13     1591.98     1566.07     26.48 o
  -5   1  13      618.38      592.99     12.71 o
  -4   1  13       88.41       79.64      5.07 o
  -3   1  13     1354.43     1241.01     17.38 o
  -2   1  13     2038.91     2028.38     24.73 o
  -1   1  13     3900.52     3736.62     40.45 o
   0   1  13     1539.17     1421.79     17.87 o
   1   1  13       12.77       15.25      3.45 o
   2   1  13     1564.15     1572.54     17.27 o
   3   1  13     3050.35     2950.54     36.21 o
   4   1  13     1048.08     1032.51     13.26 o
   5   1  13      139.78      147.66      5.67 o
   6   1  13     2562.77     2603.75     28.65 o
   7   1  13     2481.72     2440.30     27.70 o
   8   1  13     1086.35     1043.30     16.03 o
   9   1  13      876.21      897.20     15.10 o
  10   1  13      509.40      523.72     12.03 o
  11   1  13     1255.01     1265.40     21.35 o
  12   1  13      162.37      181.38      9.87 o
  13   1  13       60.92       61.65      7.86 o
  14   1  13       29.75       29.78      7.25 o
 -16   2  13      672.64      751.91     58.71 o
 -15   2  13        9.48        4.83     12.85 o
 -14   2  13       68.91       61.46     11.54 o
 -13   2  13        0.55       10.42      7.40 o
 -12   2  13     1863.91     1876.15     34.03 o
 -11   2  13      236.11      240.46     12.54 o
 -10   2  13     2124.10     2212.73     43.35 o
  -9   2  13      768.08      770.16     15.83 o
  -8   2  13     1210.39     1209.85     20.37 o
  -7   2  13     3245.55     3258.42     41.19 o
  -6   2  13     2725.14     2719.78     35.54 o
  -5   2  13     2792.17     2845.93     32.52 o
  -4   2  13     7680.20     7598.79     75.80 o
  -3   2  13      763.40      763.33     12.88 o
  -2   2  13        2.67        1.92      3.62 o
  -1   2  13       35.32       24.11      4.01 o
   0   2  13      870.29      892.29     14.34 o
   1   2  13       53.14       63.47      4.11 o
   2   2  13      598.12      530.72      9.60 o
   3   2  13     1004.75      966.58     13.75 o
   4   2  13     1675.80     1683.33     20.37 o
   5   2  13      182.36      184.74      7.06 o
   6   2  13     4386.09     4393.82     48.65 o
   7   2  13     1154.53     1089.16     17.84 o
   8   2  13     2503.64     2542.25     29.24 o
   9   2  13      139.27      153.88      8.24 o
  10   2  13       30.79       32.49      6.06 o
  11   2  13       26.34       33.86      5.87 o
  12   2  13     2119.40     2139.75     27.97 o
  13   2  13       15.31       12.81      5.95 o
  14   2  13     1293.10     1311.40     24.04 o
 -16   3  13        2.45        7.64     10.78 o
 -15   3  13      186.87      200.30     17.44 o
 -14   3  13     2508.16     2411.58     92.41 o
 -13   3  13      195.67      185.47     15.72 o
 -12   3  13     1095.52     1070.72     31.19 o
 -11   3  13       90.21       96.96     12.66 o
 -10   3  13        8.52        1.95     20.84 o
  -9   3  13      232.11      262.17     20.50 o
  -8   3  13     1716.62     1737.70     41.60 o
  -7   3  13      685.48      705.86     12.90 o
  -6   3  13     4551.07     4548.60     48.22 o
  -5   3  13       20.34       17.82      4.19 o
  -4   3  13      431.42      436.88     17.15 o
  -3   3  13      410.82      358.52     10.70 o
  -2   3  13     2260.83     2146.28     26.06 o
  -1   3  13      473.50      511.35     14.74 o
   0   3  13      144.67      145.53      7.51 o
   1   3  13       76.35       71.25      4.98 o
   2   3  13       27.22       21.88      3.94 o
   3   3  13      631.48      610.89     11.37 o
   4   3  13     1538.00     1552.30     19.39 o
   5   3  13      801.86      769.76     12.86 o
   6   3  13     1943.10     1931.62     24.71 o
   7   3  13      547.92      531.96     11.25 o
   8   3  13       17.44       25.45      6.39 o
   9   3  13      114.19      118.41      7.82 o
  10   3  13      481.44      482.34     12.95 o
  11   3  13       92.29       82.90      7.69 o
  12   3  13     1281.92     1299.98     28.18 o
  13   3  13       11.11       12.26      7.48 o
  14   3  13       28.92       31.00     11.53 o
 -15   4  13        2.26       -6.87     11.46 o
 -14   4  13      181.97      182.90     31.96 o
 -13   4  13      231.87      196.13     26.06 o
 -12   4  13     1675.77     1672.30     42.00 o
 -11   4  13     1234.01     1213.50     34.12 o
 -10   4  13     1080.21     1095.88     31.44 o
  -9   4  13       15.47        2.74      9.03 o
  -8   4  13      405.21      394.70     18.65 o
  -7   4  13        6.86       -0.13      7.68 o
  -6   4  13       80.88       95.25     16.68 o
  -5   4  13      192.34      202.09     10.42 o
  -4   4  13      326.68      358.14     12.44 o
  -3   4  13     1626.39     1563.25     23.31 o
  -2   4  13      544.06      578.30     16.51 o
  -1   4  13       10.36       10.29      5.52 o
   0   4  13      781.45      766.66     13.05 o
   1   4  13      634.11      657.62     12.20 o
   2   4  13     1272.94     1227.52     25.48 o
   3   4  13      129.67      126.62      5.97 o
   4   4  13      555.00      578.25     10.96 o
   5   4  13       43.65       45.89      4.87 o
   6   4  13     1198.21     1253.53     17.81 o
   7   4  13     3012.24     2912.03     46.13 o
   8   4  13      119.59      105.86      8.48 o
   9   4  13      297.42      327.69     11.31 o
  10   4  13      269.77      264.51     12.49 o
  11   4  13        3.85       -3.35      6.48 o
  12   4  13      131.54      154.86     11.23 o
  13   4  13     1046.04     1052.34     23.87 o
 -14   5  13      105.50       98.38     14.64 o
 -13   5  13     1583.82     1677.94     43.97 o
 -12   5  13      170.04      149.81     15.42 o
 -11   5  13        5.05       -9.79      9.79 o
 -10   5  13       67.13       40.08     11.76 o
  -9   5  13     1313.79     1284.88     35.10 o
  -8   5  13      417.34      399.28     19.14 o
  -7   5  13     3545.35     3671.89     69.52 o
  -6   5  13        0.31       -8.31      8.31 o
  -5   5  13       41.21       42.57     22.23 o
  -4   5  13      282.75      273.22     22.58 o
  -3   5  13     1917.09     1805.27     31.59 o
  -2   5  13      683.09      655.94     17.10 o
  -1   5  13     2389.72     2465.12     31.47 o
   0   5  13        3.01       -1.74      4.05 o
   1   5  13      220.26      226.18      9.76 o
   2   5  13       81.21       86.43      5.96 o
   3   5  13     1345.73     1341.79     34.80 o
   4   5  13       14.18       11.83      4.74 o
   5   5  13     7954.83     7611.31     71.37 o
   6   5  13       88.66       87.75      6.17 o
   7   5  13       24.40       33.24      5.94 o
   8   5  13      385.18      342.11     12.91 o
   9   5  13      789.74      789.23     18.58 o
  10   5  13        2.54       17.64      7.02 o
  11   5  13      609.03      638.18     17.98 o
  12   5  13       14.07        9.01      7.75 o
 -13   6  13       40.82       66.73     14.25 o
 -12   6  13      478.05      464.79     24.55 o
 -11   6  13      925.93      999.15     35.44 o
 -10   6  13      845.96      833.42     28.99 o
  -9   6  13      455.36      490.57     26.40 o
  -8   6  13      116.82      102.76     13.45 o
  -7   6  13       49.78       58.21     11.35 o
  -6   6  13      380.68      368.44     19.09 o
  -5   6  13     2023.55     2077.69     45.93 o
  -4   6  13     1775.28     1731.12     40.29 o
  -3   6  13     1070.74     1015.12     28.99 o
  -2   6  13      172.63      165.82     22.93 o
  -1   6  13     1301.57     1319.58     19.89 o
   0   6  13      679.55      635.44     13.08 o
   1   6  13      267.04      282.56     13.07 o
   2   6  13       89.63       90.79      8.95 o
   3   6  13      611.40      622.57     13.35 o
   4   6  13        3.34        6.24      5.49 o
   5   6  13       45.46       41.41      6.83 o
   6   6  13      134.32      143.99      8.12 o
   7   6  13      788.28      792.17     21.41 o
   8   6  13     1044.52     1071.24     25.95 o
   9   6  13      499.77      560.90     16.42 o
  10   6  13        5.57        8.09      7.92 o
  11   6  13       84.08       67.86     16.92 o
 -11   7  13      196.50      184.73     17.93 o
 -10   7  13      192.01      187.51     17.44 o
  -9   7  13      333.64      283.55     20.13 o
  -8   7  13      122.53      163.28     15.92 o
  -7   7  13      103.62      121.36     14.00 o
  -6   7  13      111.87      104.32     13.45 o
  -5   7  13        4.94        1.09      9.35 o
  -4   7  13        3.55       -0.57      9.18 o
  -3   7  13      800.50      771.31     26.28 o
  -2   7  13      635.66      692.79     24.57 o
  -1   7  13      589.56      566.83     29.84 o
   0   7  13     1513.06     1515.61     29.52 o
   1   7  13       36.23       33.78      6.84 o
   2   7  13      742.15      752.80     17.44 o
   3   7  13       59.11       72.31      8.07 o
   4   7  13      995.48     1031.33     20.81 o
   5   7  13      723.98      699.83     20.31 o
   6   7  13     1005.44     1106.48     33.09 o
   7   7  13       76.64       62.99     13.52 o
   8   7  13       57.26       38.91     26.06 o
   9   7  13      602.59      585.87     29.88 o
  -9   8  13      329.54      324.38     41.34 o
  -8   8  13       21.72       17.43     19.11 o
  -7   8  13       12.91       18.41     11.30 o
  -6   8  13      157.66      165.71     32.31 o
  -5   8  13      127.70      119.49     14.22 o
  -4   8  13     3137.14     3152.35     85.11 o
  -3   8  13        0.25       -3.11      9.18 o
  -2   8  13       87.84       94.84     30.22 o
  -1   8  13        2.99        5.24      9.50 o
   0   8  13     1071.13     1108.51     22.14 o
   1   8  13      115.76      111.97      9.16 o
   2   8  13     1241.98     1319.04     34.63 o
   3   8  13       35.29       13.82     10.85 o
   4   8  13       29.37       13.90     11.35 o
   5   8  13        8.60       -6.50     20.15 o
   6   8  13      204.98      207.71     18.50 o
   7   8  13       79.09       96.94     25.01 o
  -6   9  13        9.48       -5.98     25.71 o
  -5   9  13       27.32       29.34     12.75 o
  -4   9  13       53.90       79.05     13.73 o
  -3   9  13      718.72      827.51     40.99 o
  -2   9  13      810.08      835.16     40.30 o
  -1   9  13      129.39      129.93     20.15 o
   0   9  13      295.55      308.49     27.79 o
   1   9  13        0.20        3.88     13.20 o
   2   9  13      111.35      121.39     15.63 o
   3   9  13       92.94       98.68     14.74 o
   4   9  13      356.46      400.91     23.03 o
 -16   0  14      392.22      395.34     31.96 o
 -14   0  14        8.05        7.64     13.90 o
 -12   0  14     1214.12     1218.53     46.90 o
 -10   0  14      780.16      654.97     21.76 o
  -8   0  14     1748.42     1730.43     65.31 o
  -6   0  14      285.33      276.92     13.94 o
  -4   0  14      886.99      818.61     39.26 o
  -2   0  14       77.26      100.89     11.50 o
   0   0  14     1217.32     1123.88     21.65 o
   2   0  14      266.91      256.29     11.06 o
   4   0  14      124.40      136.66      7.82 o
   6   0  14     1686.23     1722.45     30.38 o
   8   0  14      410.26      438.80     15.10 o
  10   0  14     1085.69     1077.53     24.98 o
  12   0  14      499.14      517.17     18.53 o
  14   0  14     2413.56     2603.20     47.47 o
 -16   1  14      378.72      378.17     21.60 o
 -15   1  14      136.45      132.89     14.74 o
 -14   1  14      142.14      135.64     19.69 o
 -13   1  14       29.66       45.84      8.62 o
 -12   1  14       17.06       22.26      7.94 o
 -11   1  14       26.21       27.52      6.11 o
 -10   1  14      799.41      789.39     29.68 o
  -9   1  14      432.62      435.96     13.43 o
  -8   1  14      990.11      968.23     18.26 o
  -7   1  14       94.32       88.06      6.69 o
  -6   1  14      122.46      125.62      7.53 o
  -5   1  14     1406.88     1414.71     22.31 o
  -4   1  14     2050.86     1887.75     24.04 o
  -3   1  14     2917.48     2901.92     33.43 o
  -2   1  14     5499.62     5287.34     55.12 o
  -1   1  14      328.17      291.16      7.65 o
   0   1  14        7.75       10.27      3.59 o
   1   1  14       49.16       50.37      4.44 o
   2   1  14     3060.01     3051.90     32.24 o
   3   1  14     1995.35     2013.70     25.97 o
   4   1  14       76.23       84.52      5.25 o
   5   1  14       83.74       88.54      4.99 o
   6   1  14        1.95        4.91      3.88 o
   7   1  14      516.86      503.78     13.88 o
   8   1  14       14.12       11.81      4.47 o
   9   1  14      143.66      162.77      7.84 o
  10   1  14      655.67      665.95     21.49 o
  11   1  14       78.04       81.11      6.93 o
  12   1  14       47.84       44.05      6.44 o
  13   1  14      109.71      104.73      8.20 o
  14   1  14     1266.82     1257.22     25.84 o
 -16   2  14       18.18       40.78     12.66 o
 -15   2  14        5.99       -3.59     10.06 o
 -14   2  14        2.76        6.16      9.57 o
 -13   2  14     1008.42     1065.97     39.26 o
 -12   2  14       37.86       33.80     16.48 o
 -11   2  14     1697.22     1697.56     46.15 o
 -10   2  14      295.03      316.09     17.18 o
  -9   2  14      148.54      153.10      8.55 o
  -8   2  14      352.51      341.25     11.04 o
  -7   2  14     2534.02     2601.05     39.78 o
  -6   2  14      666.83      706.29     14.14 o
  -5   2  14     5774.30     5744.16     59.58 o
  -4   2  14       99.14       96.42      5.96 o
  -3   2  14      128.61      138.04      7.48 o
  -2   2  14      398.91      354.89      9.41 o
  -1   2  14     2649.71     2518.29     29.94 o
   0   2  14        6.35       12.22      5.59 o
   1   2  14     1041.88     1024.79     16.21 o
   2   2  14       83.08       68.01      5.46 o
   3   2  14        2.27        6.37      4.21 o
   4   2  14      137.89      132.97      6.11 o
   5   2  14     1475.79     1478.70     19.41 o
   6   2  14      479.42      485.59     10.59 o
   7   2  14      691.99      695.03     16.47 o
   8   2  14       93.71       95.91      7.19 o
   9   2  14        0.80        3.74      5.34 o
  10   2  14      159.03      162.75      9.06 o
  11   2  14     2685.54     2810.86     33.72 o
  12   2  14       12.13        6.34      6.38 o
  13   2  14     1205.41     1193.75     23.14 o
 -15   3  14      486.73      474.15     23.57 o
 -14   3  14       52.80       73.16     12.96 o
 -13   3  14       32.41       35.44     11.30 o
 -12   3  14       19.61       12.85     16.33 o
 -11   3  14     1259.64     1315.49     63.23 o
 -10   3  14      508.80      424.01     19.80 o
  -9   3  14      884.73      972.34     28.44 o
  -8   3  14      572.96      590.55     17.23 o
  -7   3  14      429.98      420.26     10.47 o
  -6   3  14        4.79        8.99      4.51 o
  -5   3  14       13.55       11.25      4.31 o
  -4   3  14       98.85       96.75      6.02 o
  -3   3  14     1995.13     2084.30     26.05 o
  -2   3  14     1062.40      946.88     15.23 o
  -1   3  14      188.51      168.08      7.87 o
   0   3  14      181.48      187.39      8.52 o
   1   3  14      178.67      139.91      7.34 o
   2   3  14      256.91      209.33      8.13 o
   3   3  14     1500.85     1515.52     19.16 o
   4   3  14      953.35      895.05     16.75 o
   5   3  14     1200.18     1179.29     16.82 o
   6   3  14       79.85       84.18      6.70 o
   7   3  14      233.79      250.83      9.97 o
   8   3  14      293.93      293.74     10.77 o
   9   3  14      866.25      874.72     17.08 o
  10   3  14      238.01      241.12     12.54 o
  11   3  14       66.81       59.23      8.36 o
  12   3  14       10.21       -1.19     14.20 o
  13   3  14      145.09      143.97     11.34 o
 -14   4  14      792.31      884.65     30.70 o
 -13   4  14      992.82      985.91     32.41 o
 -12   4  14     1846.28     1877.92     45.93 o
 -11   4  14     1264.80     1219.31     35.10 o
 -10   4  14      145.83      150.07     15.29 o
  -9   4  14      111.44       88.58     12.17 o
  -8   4  14      870.67      839.42     27.02 o
  -7   4  14        9.40        6.25      9.38 o
  -6   4  14      766.07      796.42     25.30 o
  -5   4  14        6.31        7.76      6.12 o
  -4   4  14     2273.70     2229.80     36.82 o
  -3   4  14       47.54       57.99      7.77 o
  -2   4  14      222.42      232.77      9.39 o
  -1   4  14      477.18      471.43     11.97 o
   0   4  14      807.23      814.54     16.07 o
   1   4  14      873.59      904.52     17.23 o
   2   4  14      333.90      317.58      9.35 o
   3   4  14       21.00       18.84      4.15 o
   4   4  14     1622.32     1560.07     20.14 o
   5   4  14     2258.35     2184.21     28.61 o
   6   4  14       17.05       19.36      5.61 o
   7   4  14      348.59      356.50     10.10 o
   8   4  14      155.19      146.99      8.49 o
   9   4  14       39.07       40.67      6.72 o
  10   4  14        1.56       -1.04      7.85 o
  11   4  14        3.62        7.00      6.69 o
  12   4  14      273.31      271.15     13.69 o
 -14   5  14      635.36      589.19     37.52 o
 -13   5  14       52.68       65.27     13.73 o
 -12   5  14      190.50      226.56     18.67 o
 -11   5  14       14.65       22.34     11.76 o
 -10   5  14     1901.88     1887.99     48.64 o
  -9   5  14      235.09      242.40     17.39 o
  -8   5  14      189.59      222.22     16.68 o
  -7   5  14        1.44        4.33      9.50 o
  -6   5  14       14.60       23.49     10.06 o
  -5   5  14      159.51      143.88     13.24 o
  -4   5  14      904.42     1044.27     29.23 o
  -3   5  14       18.19       11.35      6.48 o
  -2   5  14     2883.20     2714.64     54.04 o
  -1   5  14        0.66        0.78      6.35 o
   0   5  14       77.74       67.25      8.11 o
   1   5  14       39.88       47.00      6.22 o
   2   5  14     1934.12     1875.79     28.00 o
   3   5  14        8.79        3.74      4.04 o
   4   5  14     5646.16     5393.15     58.09 o
   5   5  14       15.05       16.56      5.35 o
   6   5  14      148.23      171.42      7.72 o
   7   5  14      252.14      253.75      9.37 o
   8   5  14     1635.72     1560.82     24.08 o
   9   5  14       78.85       76.82     12.70 o
  10   5  14      489.22      531.26     19.13 o
  11   5  14       15.21       11.69      7.52 o
 -12   6  14     1011.24     1027.38     50.72 o
 -11   6  14      231.59      232.99     19.14 o
 -10   6  14      127.82      141.03     25.36 o
  -9   6  14       14.33        5.03     10.35 o
  -8   6  14       14.55       21.20     10.49 o
  -7   6  14      393.57      402.31     22.23 o
  -6   6  14      948.46      966.16     29.72 o
  -5   6  14      401.70      411.40     19.89 o
  -4   6  14       87.27      109.90     13.24 o
  -3   6  14       65.55       66.91     10.98 o
  -2   6  14      997.59     1007.03     40.99 o
  -1   6  14      349.16      377.62     20.84 o
   0   6  14      205.62      220.13     21.75 o
   1   6  14      290.00      299.91     13.90 o
   2   6  14      118.45      128.57     10.41 o
   3   6  14        1.90        0.10      5.81 o
   4   6  14      281.16      276.36     11.65 o
   5   6  14      475.68      474.85     12.61 o
   6   6  14     1419.87     1473.77     22.87 o
   7   6  14      477.32      460.41     14.65 o
   8   6  14      195.80      198.26     11.42 o
   9   6  14      189.56      210.25     19.42 o
  10   6  14       76.21       73.81     10.78 o
 -11   7  14        4.49       -6.25     15.98 o
 -10   7  14      201.35      219.63     18.91 o
  -9   7  14     1155.48     1210.92     47.25 o
  -8   7  14      299.47      320.23     21.11 o
  -7   7  14      128.26      157.42     23.28 o
  -6   7  14       55.81       51.88     12.35 o
  -5   7  14      306.68      309.43     19.63 o
  -4   7  14      152.71      159.88     15.42 o
  -3   7  14     2396.72     2327.33     50.60 o
  -2   7  14      220.44      212.44     16.21 o
  -1   7  14        7.08       20.15     18.06 o
   0   7  14      138.42      150.45     13.94 o
   1   7  14      756.31      745.13     20.59 o
   2   7  14       37.59       48.86      8.98 o
   3   7  14      416.39      427.48     12.49 o
   4   7  14      334.98      312.97     14.84 o
   5   7  14      261.74      265.10     14.77 o
   6   7  14        4.54       11.41      8.55 o
   7   7  14        4.73       18.51     19.11 o
   8   7  14      420.26      464.72     24.14 o
  -8   8  14        2.34       31.61     12.75 o
  -7   8  14       41.35       23.62     12.46 o
  -6   8  14        0.70       11.78     11.67 o
  -5   8  14     1051.03     1160.43     34.88 o
  -4   8  14        7.18       -9.30      9.30 o
  -3   8  14      175.96      160.10     15.63 o
  -2   8  14       39.27       54.43     12.25 o
  -1   8  14     1390.03     1489.07     38.31 o
   0   8  14       49.35       42.25     11.48 o
   1   8  14      415.93      425.44     20.62 o
   4   8  14        2.71        3.06     15.29 o
   5   8  14     1103.28     1097.74     34.08 o
   6   8  14        1.23       -3.22     12.18 o
  -4   9  14     1239.02     1266.35     37.34 o
  -3   9  14      413.09      480.11     33.35 o
  -2   9  14       76.06       73.65     18.76 o
  -1   9  14      138.23      163.97     22.23 o
 -15   0  15      299.88      259.86     27.10 o
 -13   0  15      807.55      761.51     37.52 o
 -11   0  15       42.18       32.33      9.68 o
  -9   0  15      301.05      294.80     15.83 o
  -7   0  15     5015.15     5034.65    137.57 o
  -5   0  15     2483.42     2497.91     48.14 o
  -3   0  15      917.72      886.29     19.37 o
  -1   0  15     3628.32     3546.80     51.48 o
   1   0  15      157.19      148.10      9.21 o
   3   0  15     2043.06     2004.54     34.09 o
   5   0  15     6204.46     6086.15    102.44 o
   7   0  15      124.04      139.70      9.79 o
   9   0  15     1033.06     1053.05     26.63 o
  11   0  15      320.11      332.85     15.86 o
  13   0  15     1810.29     1889.68     38.33 o
 -15   1  15      627.45      670.54     26.03 o
 -14   1  15       12.30       21.19      8.24 o
 -13   1  15       61.36       63.73      9.34 o
 -12   1  15      371.22      348.65     26.33 o
 -11   1  15     1768.72     1743.49     27.91 o
 -10   1  15     1060.38     1102.87     32.29 o
  -9   1  15      698.99      720.87     16.01 o
  -8   1  15       22.73       13.18      5.70 o
  -7   1  15       33.98       44.01      6.42 o
  -6   1  15     1153.55     1135.59     25.05 o
  -5   1  15     5110.16     4941.56     52.70 o
  -4   1  15     1746.60     1701.98     22.86 o
  -3   1  15     2007.32     1907.12     24.79 o
  -2   1  15      369.50      390.47     10.05 o
  -1   1  15        2.92       -0.19      3.58 o
   0   1  15      609.18      559.92     12.11 o
   1   1  15     2312.13     2178.91     25.14 o
   2   1  15      234.76      222.37      7.83 o
   3   1  15     1062.32     1106.32     17.77 o
   4   1  15        5.27        2.19      4.50 o
   5   1  15      688.71      677.62     14.16 o
   6   1  15     1260.25     1199.98     22.14 o
   7   1  15     4887.52     4876.06     68.62 o
   8   1  15      649.59      656.10     16.85 o
   9   1  15      721.33      706.97     14.08 o
  10   1  15        1.96       -0.33      5.05 o
  11   1  15       12.03       11.08      5.69 o
  12   1  15      219.31      211.12     12.72 o
  13   1  15     1442.02     1462.52     23.18 o
 -15   2  15      441.14      518.83     23.82 o
 -14   2  15       29.63        7.15     10.28 o
 -13   2  15        9.66       16.68     11.81 o
 -12   2  15      972.63     1024.50     40.53 o
 -11   2  15       86.18       92.10     11.55 o
 -10   2  15       48.43       39.65      8.52 o
  -9   2  15       48.47       33.37      6.29 o
  -8   2  15     3168.35     3155.11     36.80 o
  -7   2  15     2542.40     2574.17     35.13 o
  -6   2  15      563.53      580.78     12.42 o
  -5   2  15     1053.45     1100.86     17.29 o
  -4   2  15     1232.51     1221.92     18.35 o
  -3   2  15       88.03       72.17      5.73 o
  -2   2  15     5412.93     5251.90     55.48 o
  -1   2  15      886.05      861.63     14.78 o
   0   2  15     1423.08     1397.17     18.34 o
   1   2  15      279.44      268.03     10.16 o
   2   2  15      183.94      178.27      7.82 o
   3   2  15        8.68       11.61      4.63 o
   4   2  15     1908.24     1902.72     25.91 o
   5   2  15        2.83        6.28      4.96 o
   6   2  15     5826.55     5868.21     57.46 o
   7   2  15      830.37      802.84     25.27 o
   8   2  15        3.75       -0.50      6.15 o
   9   2  15      207.26      214.13      9.95 o
  10   2  15     1661.07     1823.18     27.42 o
  11   2  15       17.72       15.07      6.46 o
  12   2  15      485.53      481.61     14.67 o
  13   2  15       14.44       12.46      7.24 o
 -15   3  15      147.36      212.61     17.93 o
 -14   3  15      119.63      119.45     34.39 o
 -13   3  15       26.72       30.37     12.03 o
 -12   3  15     1542.91     1649.28     84.42 o
 -11   3  15       98.75       99.16     13.16 o
 -10   3  15     2097.48     2092.68     47.65 o
  -9   3  15        8.77        6.84      9.68 o
  -8   3  15       23.94       47.01     10.85 o
  -7   3  15        1.47        2.65      4.58 o
  -6   3  15     1132.29     1091.02     17.26 o
  -5   3  15      105.34      107.77      7.48 o
  -4   3  15     6042.51     5991.06     62.29 o
  -3   3  15      419.56      454.54     10.89 o
  -2   3  15        6.85       21.11      4.80 o
  -1   3  15      437.75      393.90     16.46 o
   0   3  15     1100.14     1134.65     23.27 o
   1   3  15      654.25      617.14     12.94 o
   2   3  15     2342.02     2368.57     35.30 o
   3   3  15      647.31      597.43     12.97 o
   4   3  15      960.15      884.84     15.89 o
   5   3  15        0.59       -2.02      4.87 o
   6   3  15     2538.57     2467.53     28.94 o
   7   3  15       10.08       18.40      5.68 o
   8   3  15      509.21      520.38     13.40 o
   9   3  15       37.23       35.86      6.61 o
  10   3  15        3.49       -0.91      5.76 o
  11   3  15        4.09        0.84      6.44 o
  12   3  15      254.81      260.10     13.47 o
 -14   4  15      199.24      175.26     17.67 o
 -13   4  15     1009.36      949.22     38.91 o
 -12   4  15     1866.31     2039.66     65.66 o
 -11   4  15       48.63       62.46     13.20 o
 -10   4  15      116.58       94.18     16.33 o
  -9   4  15      715.59      743.41     26.75 o
  -8   4  15      913.85      969.68     29.72 o
  -7   4  15       41.18       45.91     10.68 o
  -6   4  15      313.92      277.69     22.93 o
  -5   4  15       56.25       65.70      8.20 o
  -4   4  15      569.89      565.39     16.64 o
  -3   4  15     1550.62     1536.77     33.94 o
  -2   4  15      951.01      930.71     17.60 o
  -1   4  15     2782.10     2744.19     36.83 o
   0   4  15     1129.88     1149.95     20.25 o
   1   4  15      306.75      295.04     12.71 o
   2   4  15       14.63       13.14      4.91 o
   3   4  15      904.74      842.07     15.45 o
   4   4  15     1631.45     1553.54     22.84 o
   5   4  15     4901.71     4647.82     51.99 o
   6   4  15     2654.00     2554.06     33.02 o
   7   4  15      348.42      316.01     11.32 o
   8   4  15       79.45       95.64      9.10 o
   9   4  15      147.95      143.36      9.13 o
  10   4  15      533.01      555.76     16.88 o
  11   4  15      124.50      104.91     10.10 o
  12   4  15       16.38        6.90     16.33 o
 -13   5  15       16.26       20.25     29.18 o
 -12   5  15       10.82        0.18     11.54 o
 -11   5  15     2738.75     2713.88     59.69 o
 -10   5  15       58.47       56.34     12.85 o
  -9   5  15     1423.44     1479.06     39.27 o
  -8   5  15      207.90      212.85     16.90 o
  -7   5  15       76.87       68.32     11.97 o
  -6   5  15      988.07      943.07     44.12 o
  -5   5  15     1648.50     1618.90     39.55 o
  -4   5  15      328.02      299.24     17.67 o
  -3   5  15     1117.53     1153.28     24.74 o
  -2   5  15       36.29       29.04      9.68 o
  -1   5  15       15.81        3.13      6.32 o
   0   5  15       24.28       26.57      7.20 o
   1   5  15      648.74      668.91     18.44 o
   2   5  15        3.09        4.90      4.88 o
   3   5  15     2256.56     2130.85     28.31 o
   4   5  15       56.84       45.27      6.11 o
   5   5  15      110.70       98.21      7.48 o
   6   5  15      214.01      206.63      9.59 o
   7   5  15      575.43      563.32     12.83 o
   8   5  15        1.82       -4.58      5.65 o
   9   5  15      198.14      241.83     12.64 o
  10   5  15        0.94        0.43      7.19 o
  11   5  15        2.70      -11.12     11.12 o
 -12   6  15      233.69      226.66     30.22 o
 -11   6  15      299.20      303.80     35.09 o
 -10   6  15      131.58      111.33     16.68 o
  -9   6  15      531.15      584.47     28.49 o
  -8   6  15      137.00      124.38     15.33 o
  -7   6  15     1105.67     1098.40     39.95 o
  -6   6  15      324.22      356.24     20.62 o
  -5   6  15      161.39      148.69     14.44 o
  -4   6  15      314.37      291.77     18.42 o
  -3   6  15     1923.41     1845.06     62.88 o
  -2   6  15      351.10      379.78     18.65 o
  -1   6  15     2165.97     2119.79     46.43 o
   0   6  15      462.63      449.85     16.18 o
   1   6  15       16.92       18.39      7.73 o
   2   6  15      443.52      424.68     16.04 o
   3   6  15      959.50      903.41     19.26 o
   4   6  15      230.30      247.88     11.76 o
   5   6  15     1142.71     1171.73     22.61 o
   6   6  15      903.78      824.02     28.16 o
   7   6  15      476.46      460.43     15.13 o
   8   6  15       35.62       49.34      9.23 o
   9   6  15      795.56      847.76     20.63 o
 -10   7  15      663.33      604.15     29.18 o
  -9   7  15       35.57       45.44     13.84 o
  -8   7  15      230.47      240.08     19.36 o
  -7   7  15       47.78       24.08     11.97 o
  -6   7  15     1086.45     1101.44     33.89 o
  -5   7  15      109.39      116.10     14.49 o
  -4   7  15      884.61      909.21     29.70 o
  -3   7  15      527.29      529.04     42.73 o
  -2   7  15      103.94      107.94     13.94 o
  -1   7  15       19.65       25.99     10.18 o
   0   7  15      476.57      476.93     30.92 o
   1   7  15        3.72       -7.56      7.56 o
   2   7  15      246.82      259.86     14.29 o
   3   7  15      135.53      129.51      9.60 o
   4   7  15      597.17      613.70     19.69 o
   5   7  15        0.59       11.15     11.01 o
   6   7  15      219.40      219.94     18.00 o
   7   7  15      125.26      176.48     27.79 o
  -7   8  15        4.44      -10.49     10.49 o
  -6   8  15     1413.08     1550.82     42.04 o
  -5   8  15      105.57      109.68     15.21 o
  -4   8  15       15.88        9.73     10.85 o
  -3   8  15      289.51      305.74     26.06 o
  -2   8  15     1066.43     1083.34     44.81 o
  -1   8  15       15.41       27.70     12.16 o
   0   8  15     1408.26     1493.79     39.06 o
   1   8  15       74.29       90.53     13.50 o
   2   8  15        4.15       11.81     15.98 o
   4   8  15      428.31      418.27     34.05 o
   5   8  15       57.82        4.17     20.15 o
 -14   0  16     1827.02     1839.84     63.23 o
 -12   0  16        1.64        7.39      9.35 o
 -10   0  16     2953.78     2764.25     54.51 o
  -8   0  16     4384.89     4477.16     78.60 o
  -6   0  16      807.44      777.26     23.33 o
  -4   0  16     2715.08     2688.72     41.99 o
  -2   0  16     3258.71     3077.08     46.53 o
   0   0  16      974.48      990.43     21.38 o
   2   0  16       89.49       91.58      8.40 o
   4   0  16     6264.98     6127.59     84.50 o
   6   0  16      156.32      168.14     14.25 o
   8   0  16      991.95      992.98     30.19 o
  10   0  16     2507.81     2557.98     55.76 o
  12   0  16      306.52      331.39     17.23 o
 -15   1  16        2.10       12.95     11.54 o
 -14   1  16        1.11       -1.00      8.47 o
 -13   1  16      799.35      855.97     22.71 o
 -12   1  16      820.11      850.06     22.19 o
 -11   1  16     1265.68     1258.84     27.13 o
 -10   1  16     2602.09     2569.12     46.13 o
  -9   1  16       24.55       18.91      6.31 o
  -8   1  16        1.21       12.46      7.12 o
  -7   1  16      165.99      175.57      9.20 o
  -6   1  16       10.95        6.45      4.55 o
  -5   1  16     1152.31     1121.50     19.38 o
  -4   1  16     3021.20     2899.87     34.42 o
  -3   1  16      423.41      397.61     11.24 o
  -2   1  16      279.76      255.07      8.91 o
  -1   1  16     1494.81     1399.63     18.76 o
   0   1  16     2477.36     2320.58     26.98 o
   1   1  16      112.08      124.78      6.40 o
   2   1  16      155.80      183.06      7.56 o
   3   1  16      771.04      763.64     14.96 o
   4   1  16        2.26        4.45      4.78 o
   5   1  16      404.34      402.97     15.49 o
   6   1  16      427.21      456.59     16.25 o
   7   1  16      854.09      810.68     18.64 o
   8   1  16     4691.52     4626.32     60.01 o
   9   1  16      138.36      142.55     10.53 o
  10   1  16       30.82       14.92      7.35 o
  11   1  16       20.14       15.78      5.95 o
  12   1  16      604.37      630.50     16.73 o
 -15   2  16      490.56      523.19     36.13 o
 -14   2  16      441.24      482.64     27.10 o
 -13   2  16      218.69      227.98     17.89 o
 -12   2  16       25.97       28.63     10.55 o
 -11   2  16      161.36      142.36     11.54 o
 -10   2  16       27.56       14.80      9.78 o
  -9   2  16     1711.63     1801.20     28.22 o
  -8   2  16     1149.51     1163.43     21.25 o
  -7   2  16      526.16      530.55     12.46 o
  -6   2  16       63.95       66.57      6.17 o
  -5   2  16      588.63      561.06     18.79 o
  -4   2  16     5202.31     5161.07     55.11 o
  -3   2  16     4803.80     4712.89     51.07 o
  -2   2  16       53.87       43.97      5.53 o
  -1   2  16      966.40      942.87     14.79 o
   0   2  16      505.94      461.64     10.33 o
   1   2  16      406.19      417.56     10.85 o
   2   2  16       87.45       88.33      6.57 o
   3   2  16       30.44       27.17      5.32 o
   4   2  16     1337.62     1297.25     20.62 o
   5   2  16     1097.28     1093.84     18.86 o
   6   2  16      238.11      238.86     10.16 o
   7   2  16      109.65      106.99      9.20 o
   8   2  16       10.49        4.49      7.03 o
   9   2  16     1523.40     1547.44     28.14 o
  10   2  16       64.98       66.69      8.96 o
  11   2  16      264.43      259.14     11.72 o
  12   2  16       29.79       37.46      7.94 o
 -14   3  16        0.60      -10.55     10.55 o
 -13   3  16      355.06      334.51     26.06 o
 -12   3  16        1.26        7.30     10.35 o
 -11   3  16     1857.13     1903.55     45.66 o
 -10   3  16       21.29       10.89     10.18 o
  -9   3  16      224.13      239.57     17.11 o
  -8   3  16       93.52      108.65     13.34 o
  -7   3  16      449.69      462.25     13.18 o
  -6   3  16      337.77      335.98     18.71 o
  -5   3  16      421.41      424.38     11.19 o
  -4   3  16      105.69      103.34      8.94 o
  -3   3  16      771.15      740.65     14.12 o
  -2   3  16      409.40      410.45     12.91 o
  -1   3  16     3767.91     3643.30     46.58 o
   0   3  16      437.95      416.14     11.04 o
   1   3  16     2809.04     2746.88     38.18 o
   2   3  16      589.66      530.35     12.51 o
   3   3  16       47.64       48.00      5.88 o
   4   3  16      353.58      353.43     11.00 o
   5   3  16      349.77      355.36     10.96 o
   6   3  16     1684.12     1612.69     24.35 o
   7   3  16     5408.01     5223.49     66.17 o
   8   3  16       34.04       54.47      7.80 o
   9   3  16      136.56      133.14     10.37 o
  10   3  16       27.39       37.88      8.51 o
  11   3  16      270.17      264.52     14.64 o
 -13   4  16      471.59      439.12     23.83 o
 -12   4  16       87.16      103.62     14.74 o
 -11   4  16       23.05       21.80     11.67 o
 -10   4  16      892.85      912.54     30.45 o
  -9   4  16      215.25      266.11     18.59 o
  -8   4  16      223.78      247.91     17.67 o
  -7   4  16      146.94      146.21     14.22 o
  -6   4  16      687.07      669.25     23.79 o
  -5   4  16      344.63      341.81     13.99 o
  -4   4  16      193.57      197.63     15.14 o
  -3   4  16     1198.81     1190.28     25.23 o
  -2   4  16     2887.49     2742.48     37.36 o
  -1   4  16     2210.55     2118.52     34.12 o
   0   4  16      357.57      378.02     11.76 o
   1   4  16       25.50       24.21      5.64 o
   2   4  16     1176.66     1059.32     17.98 o
   3   4  16      626.86      593.46     13.40 o
   4   4  16      857.48      870.67     22.78 o
   5   4  16     1419.80     1395.69     22.10 o
   6   4  16        3.82        5.72      5.75 o
   7   4  16      238.60      233.55     10.50 o
   8   4  16       31.62       40.56      8.85 o
   9   4  16       25.40       23.39      7.72 o
  10   4  16      349.58      377.08     19.86 o
  11   4  16       88.24      103.27     10.29 o
 -12   5  16      853.75      857.95     33.00 o
 -11   5  16       40.69       73.17     14.00 o
 -10   5  16      996.79     1102.90     34.84 o
  -9   5  16      158.92      164.85     16.82 o
  -8   5  16       86.17       73.13     13.34 o
  -7   5  16      798.41      797.57     49.33 o
  -6   5  16      231.67      250.42     17.61 o
  -5   5  16      164.66      171.99     21.89 o
  -4   5  16      373.56      363.98     20.15 o
  -3   5  16       69.01       68.13     19.80 o
  -2   5  16      249.69      243.53     14.82 o
  -1   5  16        0.73        4.29      6.72 o
   0   5  16     1725.18     1675.47     31.82 o
   1   5  16       23.08       20.10      8.20 o
   2   5  16      397.74      363.14     11.21 o
   3   5  16      205.29      181.46      8.89 o
   4   5  16       60.96       53.17      6.60 o
   5   5  16       40.59       35.90      6.52 o
   6   5  16      668.25      678.97     15.58 o
   7   5  16       38.75       38.27      6.94 o
   8   5  16      905.77      918.59     41.12 o
   9   5  16      290.35      302.97     22.59 o
  10   5  16       53.29       50.33     10.90 o
 -11   6  16       23.87       21.92     13.01 o
 -10   6  16      382.08      404.41     24.51 o
  -9   6  16      131.55      112.04     15.21 o
  -8   6  16      139.21      134.83     23.28 o
  -7   6  16      295.54      291.08     19.63 o
  -6   6  16      454.49      458.23     34.39 o
  -5   6  16      163.90      168.73     15.92 o
  -4   6  16      559.09      673.27     25.04 o
  -3   6  16      520.50      522.73     34.74 o
  -2   6  16     2478.59     2342.05     50.85 o
  -1   6  16       26.10       12.88      9.85 o
   0   6  16       72.87       45.26     16.56 o
   1   6  16      270.89      274.40     14.43 o
   2   6  16       72.54       77.11      8.28 o
   3   6  16      704.16      750.11     23.07 o
   4   6  16      694.97      768.74     18.62 o
   5   6  16        5.81        8.33      7.09 o
   6   6  16      360.08      341.42     16.33 o
   7   6  16       53.88       51.36      9.98 o
   8   6  16      259.96      300.87     16.36 o
  -9   7  16      385.93      422.80     27.10 o
  -8   7  16       15.72        4.12     12.66 o
  -7   7  16      429.88      433.23     51.76 o
  -6   7  16      488.70      539.55     24.81 o
  -5   7  16     1121.52     1161.72     53.15 o
  -4   7  16      253.03      233.20     18.16 o
  -3   7  16       51.10       53.30     28.83 o
  -2   7  16        1.31        1.83     10.68 o
  -1   7  16      462.63      448.03     21.83 o
   0   7  16      391.75      447.10     21.27 o
   1   7  16      716.62      651.10     31.96 o
   2   7  16        3.99        7.49      7.16 o
   3   7  16      159.83      174.10     10.94 o
   4   7  16        1.01       -9.91     14.78 o
   5   7  16      716.43      659.65     33.70 o
   6   7  16      111.64       96.18     14.64 o
  -5   8  16      404.68      389.44     23.79 o
  -4   8  16        9.44        1.95     14.24 o
  -3   8  16      725.33      802.09     29.20 o
  -2   8  16      194.02      210.01     18.16 o
  -1   8  16      334.32      327.93     35.09 o
   0   8  16        7.10       25.25     11.97 o
   1   8  16      325.87      349.05     21.37 o
   2   8  16       52.26       82.68     20.84 o
 -13   0  17      214.14      220.25     25.01 o
 -11   0  17     1947.43     2025.30     44.90 o
  -9   0  17     6070.99     6030.34    137.92 o
  -7   0  17       73.49       66.52     10.28 o
  -5   0  17      706.67      703.03     27.79 o
  -3   0  17     3971.47     3975.17     58.03 o
  -1   0  17      516.30      497.07     19.23 o
   1   0  17      347.28      362.21     13.89 o
   3   0  17     3107.21     3227.53     77.99 o
   5   0  17      171.57      172.49     17.72 o
   7   0  17     3732.13     3851.72     85.81 o
   9   0  17      340.90      404.97     20.62 o
  11   0  17        0.68       -7.72     10.49 o
 -14   1  17      378.87      332.18     20.88 o
 -13   1  17      124.25       95.39     11.10 o
 -12   1  17      151.19      145.30     14.60 o
 -11   1  17     1332.27     1315.24     28.48 o
 -10   1  17      472.34      474.26     14.60 o
  -9   1  17     1591.25     1603.71     31.69 o
  -8   1  17      537.01      479.89     17.55 o
  -7   1  17      738.20      777.47     15.13 o
  -6   1  17      324.86      341.92     12.22 o
  -5   1  17       43.63       30.82      5.43 o
  -4   1  17      631.44      606.92     13.05 o
  -3   1  17        3.23        9.86      4.40 o
  -2   1  17       27.01       34.00      4.93 o
  -1   1  17      584.44      583.05     11.77 o
   0   1  17      804.15      797.09     13.95 o
   1   1  17      165.62      176.37      7.59 o
   2   1  17       32.63       23.46      4.75 o
   3   1  17        3.30        6.49      4.84 o
   4   1  17       78.83       77.75      6.85 o
   5   1  17     1214.11     1217.80     20.56 o
   6   1  17      556.09      586.23     16.33 o
   7   1  17       89.08      104.80      9.26 o
   8   1  17        0.16       -0.48      7.09 o
   9   1  17      219.71      205.67     12.02 o
  10   1  17        7.21       13.59      9.04 o
  11   1  17     1067.28     1090.36     24.40 o
 -14   2  17        7.86       18.69     15.63 o
 -13   2  17      174.65      141.14     15.70 o
 -12   2  17      415.25      395.76     30.92 o
 -11   2  17       12.32       10.02      8.33 o
 -10   2  17     1369.51     1411.32     32.71 o
  -9   2  17      291.46      321.21     15.15 o
  -8   2  17      276.20      278.86     11.75 o
  -7   2  17       22.70       19.60      5.45 o
  -6   2  17      417.49      440.12     11.50 o
  -5   2  17      136.65      133.67      7.51 o
  -4   2  17      342.11      367.55     10.66 o
  -3   2  17      330.25      346.76     10.26 o
  -2   2  17      647.41      626.02     13.28 o
  -1   2  17      101.01       90.55      6.15 o
   0   2  17      847.95      884.86     14.60 o
   1   2  17      225.15      207.60      9.53 o
   2   2  17       58.09       57.57      6.14 o
   3   2  17      286.01      297.21     10.66 o
   4   2  17       71.32       67.76      6.78 o
   5   2  17      380.15      377.67     11.86 o
   6   2  17      247.25      262.42     10.78 o
   7   2  17      362.54      358.59     14.34 o
   8   2  17     1488.01     1509.91     39.41 o
   9   2  17      281.22      310.17     14.05 o
  10   2  17       42.41       41.79      9.02 o
  11   2  17      288.60      254.94     14.18 o
 -13   3  17      165.27      183.77     17.01 o
 -12   3  17     1491.47     1585.03     41.75 o
 -11   3  17      101.50      126.83     15.63 o
 -10   3  17       96.12       86.72     13.16 o
  -9   3  17       38.76       32.25     13.20 o
  -8   3  17      184.81      171.71     15.14 o
  -7   3  17     1954.26     2036.96     46.17 o
  -6   3  17     1452.86     1522.76     40.19 o
  -5   3  17       34.49       40.07      6.44 o
  -4   3  17       69.28       74.66      6.47 o
  -3   3  17       48.11       49.40      5.98 o
  -2   3  17     1854.36     1951.53     26.36 o
  -1   3  17        1.31       10.37      5.67 o
   0   3  17     2685.77     2560.37     41.62 o
   1   3  17       46.64       48.93      6.06 o
   2   3  17       16.07       20.19      5.70 o
   3   3  17      221.23      209.80      9.41 o
   4   3  17     1484.36     1426.63     31.56 o
   5   3  17      715.48      681.56     21.95 o
   6   3  17     1584.84     1549.54     24.34 o
   7   3  17       62.46      101.05     11.43 o
   8   3  17      711.73      747.32     19.07 o
   9   3  17     1177.54     1139.27     24.20 o
  10   3  17       31.51       41.45      8.71 o
  11   3  17       20.42       17.63     10.15 o
 -12   4  17       72.77       74.76     14.02 o
 -11   4  17      776.53      759.99     28.97 o
 -10   4  17     1071.23     1129.60     85.11 o
  -9   4  17      448.30      471.72     22.58 o
  -8   4  17       12.04        9.88      9.99 o
  -7   4  17      155.05      171.32     21.19 o
  -6   4  17      414.04      428.72     24.67 o
  -5   4  17      441.64      456.18     20.77 o
  -4   4  17       20.59       32.66      9.99 o
  -3   4  17       51.01       54.82      8.85 o
  -2   4  17     1946.34     2002.34     35.10 o
  -1   4  17     1231.66     1121.93     21.06 o
   0   4  17      488.65      535.84     26.62 o
   1   4  17     2136.40     2022.69     27.69 o
   2   4  17      841.14      784.49     15.64 o
   3   4  17      410.36      414.61     11.96 o
   4   4  17        2.69        2.55      5.26 o
   5   4  17       59.46       51.01      6.60 o
   6   4  17      177.17      159.67      9.10 o
   7   4  17      365.29      364.58     17.18 o
   8   4  17      601.06      615.17     17.56 o
   9   4  17      959.40      979.87     26.98 o
  10   4  17       51.32       58.72     11.24 o
 -11   5  17        4.48       15.51     11.97 o
 -10   5  17        0.28       -3.37     11.67 o
  -9   5  17      118.15       86.93     16.33 o
  -8   5  17       11.45        1.42     10.49 o
  -7   5  17      337.91      350.37     27.79 o
  -6   5  17       92.49       77.91     12.46 o
  -5   5  17      241.69      252.21     17.93 o
  -4   5  17       18.13       15.51     10.06 o
  -3   5  17      660.33      606.08     23.58 o
  -2   5  17       43.50       49.55      8.81 o
  -1   5  17     2316.11     2327.76     40.49 o
   0   5  17      321.41      322.09     14.64 o
   1   5  17      259.35      299.38     12.76 o
   2   5  17       36.83       37.25      7.26 o
   3   5  17       75.73       81.14      9.57 o
   4   5  17        0.91        0.24      5.39 o
   5   5  17     1305.37     1249.31     21.51 o
   6   5  17      320.12      328.17     12.09 o
   7   5  17       59.31       67.59      7.96 o
   8   5  17       27.14       20.08     10.50 o
   9   5  17      443.61      445.43     19.61 o
 -10   6  17       16.33       11.85     12.52 o
  -9   6  17      198.65      163.36     17.81 o
  -8   6  17      103.51       89.03     14.64 o
  -7   6  17        4.19      -11.63     13.20 o
  -6   6  17      212.02      178.80     16.68 o
  -5   6  17      932.73      944.70     31.69 o
  -4   6  17      476.69      498.26     27.10 o
  -3   6  17     1336.19     1436.14     38.31 o
  -2   6  17       17.96        5.44     11.12 o
  -1   6  17        3.16       16.11     10.68 o
   0   6  17       12.77       11.00      9.52 o
   1   6  17     1309.59     1287.21     28.35 o
   2   6  17      377.59      346.02     13.60 o
   3   6  17      197.24      202.61     11.83 o
   4   6  17       68.25       77.16      8.79 o
   5   6  17        7.94        9.44      8.22 o
   6   6  17      397.14      399.91     17.82 o
   7   6  17      174.11      203.63     18.18 o
  -7   7  17       37.80       49.78     14.24 o
  -6   7  17      168.36      184.42     18.30 o
  -5   7  17      220.77      211.41     28.83 o
  -4   7  17      276.13      281.67     39.95 o
  -3   7  17      125.33      126.04     14.71 o
  -2   7  17      591.35      646.15     31.61 o
  -1   7  17      288.04      302.42     19.40 o
   0   7  17      379.37      429.15     22.58 o
   1   7  17       69.93       79.17     14.59 o
   2   7  17      362.03      363.54     14.54 o
   3   7  17      430.91      446.70     15.53 o
   4   7  17      202.22      185.62     13.80 o
   5   7  17      146.99      163.87     22.58 o
  -2   8  17      100.36      111.86     22.93 o
  -1   8  17       33.33       -6.25     17.37 o
 -14   0  18        1.13       18.76     18.06 o
 -12   0  18      489.01      409.25     20.07 o
 -10   0  18     3222.48     3215.50     62.86 o
  -8   0  18      385.91      356.30     18.38 o
  -6   0  18     1613.15     1613.62     61.49 o
  -4   0  18     1753.02     1706.97     31.42 o
  -2   0  18       89.40       77.09      8.69 o
   0   0  18     1187.24     1183.97     25.14 o
   2   0  18     1274.85     1197.03     25.94 o
   4   0  18      122.34      130.44     13.27 o
   6   0  18     1196.89     1203.20     33.89 o
   8   0  18     5237.56     5327.32    127.15 o
  10   0  18       52.67       55.11     13.45 o
 -13   1  18       41.20       38.15     14.89 o
 -12   1  18       94.87       63.23     10.61 o
 -11   1  18      156.52      146.47     12.38 o
 -10   1  18     2266.37     2260.56     44.53 o
  -9   1  18       30.64       30.56      7.62 o
  -8   1  18      462.05      482.05     14.82 o
  -7   1  18      245.81      229.87     13.47 o
  -6   1  18       33.07       28.40      5.76 o
  -5   1  18      158.82      167.32      8.55 o
  -4   1  18     2121.57     2002.04     27.15 o
  -3   1  18     2008.61     1963.50     24.48 o
  -2   1  18     1108.49     1089.87     20.56 o
  -1   1  18      803.58      779.89     13.93 o
   0   1  18       33.07       42.98      5.46 o
   1   1  18       22.18       21.56      5.03 o
   2   1  18      379.25      379.99     10.44 o
   3   1  18      971.65      984.63     18.02 o
   4   1  18     1738.62     1751.44     26.04 o
   5   1  18      620.02      616.90     16.58 o
   6   1  18      306.65      302.63     13.28 o
   7   1  18       88.31       89.52      9.12 o
   8   1  18     1514.42     1548.28     28.92 o
   9   1  18       14.34       18.85      8.12 o
  10   1  18      498.90      520.97     19.96 o
  11   1  18      203.54      253.47     20.14 o
 -13   2  18      612.23      626.10     28.14 o
 -12   2  18        1.56       -9.40     10.18 o
 -11   2  18     1275.27     1322.85     37.30 o
 -10   2  18      246.07      263.74     19.88 o
  -9   2  18      228.84      235.28     15.01 o
  -8   2  18       11.72       10.81      6.79 o
  -7   2  18      691.14      727.23     15.31 o
  -6   2  18      257.24      261.34     10.08 o
  -5   2  18     1297.99     1308.98     27.09 o
  -4   2  18      217.74      227.79      9.30 o
  -3   2  18      501.15      508.27     12.53 o
  -2   2  18      126.17      115.89      6.78 o
  -1   2  18     1231.57     1214.91     17.95 o
   0   2  18       26.64       29.42      5.37 o
   1   2  18      643.93      633.89     21.08 o
   2   2  18      395.33      358.14     14.21 o
   3   2  18       62.73       66.65      6.88 o
   4   2  18      294.44      284.57     11.10 o
   5   2  18      451.52      441.60     13.02 o
   6   2  18      394.78      404.35     14.84 o
   7   2  18     2271.23     2256.09     36.12 o
   8   2  18      216.61      232.86     12.74 o
   9   2  18      125.72      136.54     11.17 o
  10   2  18       32.78       45.39      9.52 o
 -13   3  18       34.48       29.18     18.76 o
 -12   3  18       46.48       37.37     12.75 o
 -11   3  18       84.95       54.69     12.85 o
 -10   3  18       16.51       13.47     11.17 o
  -9   3  18     1452.53     1525.40     55.93 o
  -8   3  18     1425.45     1347.21     37.17 o
  -7   3  18      722.76      748.06     26.75 o
  -6   3  18       11.21       16.15      6.48 o
  -5   3  18      101.01      101.43      7.33 o
  -4   3  18      406.18      413.77     11.60 o
  -3   3  18     2459.20     2469.62     38.45 o
  -2   3  18      712.26      712.03     16.86 o
  -1   3  18     2293.01     2239.32     29.92 o
   0   3  18        6.32       -2.01      5.16 o
   1   3  18        3.24       -1.61      5.25 o
   2   3  18       41.45       36.85      6.13 o
   3   3  18      453.24      465.31     12.75 o
   4   3  18      200.21      211.20     10.98 o
   5   3  18      818.59      789.86     16.65 o
   6   3  18     1039.50     1030.91     23.88 o
   7   3  18      206.20      163.33     11.00 o
   8   3  18       33.23       13.91      8.62 o
   9   3  18      647.08      583.55     18.09 o
  10   3  18      397.30      400.77     16.90 o
 -12   4  18      908.70      909.17     47.25 o
 -11   4  18      719.99      741.15     29.86 o
 -10   4  18     1013.51     1061.38     60.45 o
  -9   4  18       47.91       38.94     12.85 o
  -8   4  18        0.92      -10.01     10.01 o
  -7   4  18      856.25      869.41     29.70 o
  -6   4  18      358.48      348.51     19.49 o
  -5   4  18      118.83      115.31     13.24 o
  -4   4  18     2165.52     2242.98     45.24 o
  -3   4  18      439.72      453.49     16.32 o
  -2   4  18        0.12        2.11      8.51 o
  -1   4  18     1619.43     1555.94     42.82 o
   0   4  18     1216.65     1260.64     20.71 o
   1   4  18      519.10      497.47     13.00 o
   2   4  18      402.10      454.58     12.80 o
   3   4  18       57.81       64.96      6.98 o
   4   4  18       66.37       70.70      7.51 o
   5   4  18      253.04      257.45     12.47 o
   6   4  18      779.66      782.17     18.67 o
   7   4  18     1082.93     1048.48     20.41 o
   8   4  18      369.62      415.53     15.78 o
   9   4  18        8.77        6.61      8.03 o
 -10   5  18      248.10      240.03     20.07 o
  -9   5  18      199.74      187.38     19.45 o
  -8   5  18     1189.67     1217.84     36.85 o
  -7   5  18      223.11      187.16     17.17 o
  -6   5  18        2.49      -10.18     10.18 o
  -5   5  18        2.03        7.21     18.41 o
  -4   5  18     1330.36     1338.61     36.85 o
  -3   5  18       21.12       24.47     11.05 o
  -2   5  18     4338.93     4371.70     79.10 o
  -1   5  18       23.47       33.36      8.69 o
   0   5  18     1168.08     1135.43     45.83 o
   1   5  18       65.25       67.04      8.40 o
   2   5  18      724.67      709.94     21.00 o
   3   5  18        9.56       12.36      7.03 o
   4   5  18     1162.33     1147.28     21.28 o
   5   5  18      337.83      368.05     12.77 o
   6   5  18      810.85      711.38     16.85 o
   7   5  18      239.47      240.83     11.69 o
   8   5  18       45.83       70.18     18.76 o
  -9   6  18       44.78       50.72     22.23 o
  -8   6  18        0.07       -1.70     11.82 o
  -7   6  18       74.40       84.48     14.93 o
  -6   6  18      629.73      708.78     28.25 o
  -5   6  18     1229.55     1283.18     40.30 o
  -4   6  18      283.81      265.64     19.36 o
  -3   6  18        6.11        5.87     10.18 o
  -2   6  18        0.04       12.85     10.35 o
  -1   6  18      147.87      140.88     15.14 o
   0   6  18      522.20      550.68     27.11 o
   1   6  18      588.00      640.33     28.08 o
   2   6  18      394.93      448.45     15.36 o
   3   6  18       11.92        7.29      7.69 o
   4   6  18       10.23       13.51      7.43 o
   5   6  18       10.47       -1.36      7.33 o
   6   6  18      688.74      679.61     22.53 o
  -6   7  18      408.55      421.05     36.13 o
  -5   7  18      260.86      231.62     20.07 o
  -4   7  18        7.90       -9.18     11.67 o
  -3   7  18      731.64      747.52     29.20 o
  -2   7  18      117.25      109.55     15.42 o
  -1   7  18      873.68      922.97     31.43 o
   0   7  18        9.73        0.74     10.98 o
   1   7  18      284.55      332.42     18.27 o
   2   7  18       33.21       30.49      9.61 o
   3   7  18      697.49      731.68     19.76 o
 -13   0  19     1553.66     1707.13     62.53 o
 -11   0  19      432.17      447.14     43.43 o
  -9   0  19        0.91        2.49      9.64 o
  -7   0  19      107.81      124.14     23.97 o
  -5   0  19      257.33      260.95     13.37 o
  -3   0  19     1679.32     1569.72     30.49 o
  -1   0  19      572.40      583.71     17.51 o
   1   0  19      917.43      867.56     24.01 o
   3   0  19       30.94       28.79      8.27 o
   5   0  19     3614.84     3515.56     95.19 o
   7   0  19     1199.42     1208.40     35.85 o
   9   0  19      399.48      423.62     23.03 o
 -13   1  19      828.91      861.71     30.21 o
 -12   1  19        9.33        7.56     10.50 o
 -11   1  19     3561.76     3790.04     59.89 o
 -10   1  19      149.13      161.27     12.56 o
  -9   1  19     1497.29     1464.84     23.37 o
  -8   1  19      456.87      451.76     12.74 o
  -7   1  19       62.69       69.54      7.25 o
  -6   1  19       13.71       16.09      5.80 o
  -5   1  19      321.06      321.66     11.88 o
  -4   1  19      410.75      389.39     10.53 o
  -3   1  19     3611.48     3517.39     40.08 o
  -2   1  19     1207.72     1155.40     18.64 o
  -1   1  19      356.06      348.50     10.11 o
   0   1  19       23.63       26.91      5.43 o
   1   1  19     1478.17     1475.88     21.03 o
   2   1  19     1198.49     1183.59     24.60 o
   3   1  19      964.13     1008.45     18.88 o
   4   1  19       28.57       38.31      6.57 o
   5   1  19      431.88      438.61     15.64 o
   6   1  19        1.50        8.64      7.19 o
   7   1  19      814.56      914.49     32.59 o
   8   1  19       18.44        8.23      7.83 o
   9   1  19     1174.85     1197.58     25.93 o
  10   1  19      881.20      921.26     32.18 o
 -12   2  19      743.61      833.23     30.07 o
 -11   2  19       25.39       48.07     12.33 o
 -10   2  19      324.09      292.81     20.84 o
  -9   2  19       73.35       55.89     11.70 o
  -8   2  19      304.00      302.80     11.50 o
  -7   2  19       48.52       58.96      6.92 o
  -6   2  19      758.73      785.86     17.10 o
  -5   2  19       35.95       29.45      6.22 o
  -4   2  19       44.94       58.24      6.66 o
  -3   2  19       92.10       98.50      8.75 o
  -2   2  19     1162.90     1148.87     17.89 o
  -1   2  19      589.29      534.99     13.05 o
   0   2  19     4283.57     3989.63     42.72 o
   1   2  19     1488.66     1314.22     21.44 o
   2   2  19      147.82      155.88      8.91 o
   3   2  19       54.84       57.18      6.76 o
   4   2  19      771.57      750.17     16.59 o
   5   2  19      147.55      130.58      9.03 o
   6   2  19     1833.21     1821.51     35.50 o
   7   2  19       20.38       23.96      7.96 o
   8   2  19      978.19     1014.14     23.16 o
   9   2  19        5.75        7.28      8.23 o
 -12   3  19       10.35       26.40     21.54 o
 -11   3  19      134.19      131.06     27.10 o
 -10   3  19     1256.16     1407.23     62.53 o
  -9   3  19     1381.92     1370.10     38.80 o
  -8   3  19     1099.95     1137.23     65.31 o
  -7   3  19        0.98       -1.58      9.79 o
  -6   3  19      146.44      156.97      9.89 o
  -5   3  19      124.84      116.65      8.25 o
  -4   3  19      296.03      311.44     11.06 o
  -3   3  19      290.10      282.80     10.98 o
  -2   3  19     3597.55     3503.54     45.06 o
  -1   3  19        4.80        7.50      5.55 o
   0   3  19       53.98       36.19      6.43 o
   1   3  19       37.10       32.06      6.17 o
   2   3  19      262.30      261.60     10.66 o
   3   3  19       27.95       26.34      6.19 o
   4   3  19      233.24      231.66     10.66 o
   5   3  19      177.37      191.09     10.25 o
   6   3  19        1.87        5.29      6.34 o
   7   3  19      183.04      162.22     11.42 o
   8   3  19      403.81      373.58     16.10 o
   9   3  19       17.58       20.00     13.20 o
 -11   4  19      164.92      145.21     25.71 o
 -10   4  19       44.75       31.34     13.02 o
  -9   4  19       14.19       13.30     12.35 o
  -8   4  19      212.06      190.99     18.30 o
  -7   4  19      737.89      829.87     29.23 o
  -6   4  19     1241.61     1289.74     58.36 o
  -5   4  19       37.45       43.55     11.54 o
  -4   4  19      327.22      333.03     18.89 o
  -3   4  19       27.88       26.40      9.17 o
  -2   4  19     1668.43     1720.97     33.95 o
  -1   4  19     3683.53     3447.32     80.93 o
   0   4  19      844.57      814.29     16.84 o
   1   4  19      567.11      597.52     14.55 o
   2   4  19       30.44       34.59      6.68 o
   3   4  19        0.43        4.77      5.78 o
   4   4  19        2.11        2.11      5.80 o
   5   4  19      428.68      460.18     13.90 o
   6   4  19      340.31      394.08     13.73 o
   7   4  19      611.46      597.85     18.08 o
   8   4  19      342.29      349.03     25.36 o
  -9   5  19     1638.33     1863.82    139.31 o
  -8   5  19       18.91       24.15     12.46 o
  -7   5  19      160.29      139.55     16.82 o
  -6   5  19      107.04      114.96     19.80 o
  -5   5  19       95.26      124.53     19.11 o
  -4   5  19       49.73       43.73     12.35 o
  -3   5  19     1882.52     1940.79     46.43 o
  -2   5  19       31.02       35.74      9.41 o
  -1   5  19      713.61      681.32     21.24 o
   0   5  19        8.56        5.90      7.16 o
   1   5  19      496.61      517.23     21.78 o
   2   5  19        0.82        7.35      7.35 o
   3   5  19      160.98      146.72     10.85 o
   4   5  19       27.95       32.33      8.14 o
   5   5  19      153.98      158.83     10.73 o
   6   5  19       11.50        0.71      7.50 o
  -7   6  19      625.46      663.19     29.16 o
  -6   6  19        7.32       -6.02     11.67 o
  -5   6  19      850.65      947.09     32.43 o
  -4   6  19      264.28      287.14     20.38 o
  -3   6  19       23.62       29.46     12.25 o
  -2   6  19       72.34       92.99     15.98 o
  -1   6  19      934.70      852.37     29.48 o
   0   6  19     1091.53     1114.92     34.61 o
   1   6  19      709.08      725.59     26.17 o
   2   6  19      201.94      195.15     12.40 o
   3   6  19        6.94        2.29      7.80 o
   4   6  19      265.45      278.59     13.95 o
 -12   0  20        6.74       18.76     19.45 o
 -10   0  20      167.88      159.58     15.83 o
  -8   0  20     2133.52     2109.95     47.39 o
  -6   0  20      435.00      436.30     15.90 o
  -4   0  20      424.60      447.44     16.57 o
  -2   0  20      614.21      642.86     19.39 o
   0   0  20       37.79       42.77      8.53 o
   2   0  20        1.69        8.92      8.21 o
   4   0  20      664.52      684.35     33.70 o
   6   0  20      406.33      380.24     22.11 o
   8   0  20      182.49      168.01     17.20 o
 -12   1  20      612.54      545.18     26.25 o
 -11   1  20      417.70      468.29     19.45 o
 -10   1  20     1064.50     1165.25     28.06 o
  -9   1  20      443.26      445.37     13.52 o
  -8   1  20       29.25       35.27      6.75 o
  -7   1  20      277.41      273.21     11.26 o
  -6   1  20       55.77       67.35      8.27 o
  -5   1  20      171.77      194.17      8.96 o
  -4   1  20      167.20      171.11      9.45 o
  -3   1  20       77.88       76.31      6.69 o
  -2   1  20       63.75       59.93      6.28 o
  -1   1  20      322.97      333.43     10.71 o
   0   1  20      203.21      203.81      8.89 o
   1   1  20     1173.30     1124.79     18.43 o
   2   1  20     2144.71     2100.73     29.89 o
   3   1  20        2.52       -2.90      6.07 o
   4   1  20      161.18      163.46      9.62 o
   5   1  20      258.48      243.42     12.83 o
   6   1  20     1642.21     1726.45     31.07 o
   7   1  20      243.77      222.39     13.01 o
   8   1  20      937.10      926.47     22.92 o
 -11   2  20      477.36      480.28     24.72 o
 -10   2  20      133.45      126.53     39.95 o
  -9   2  20     1623.76     1691.64     57.67 o
  -8   2  20      530.31      523.60     16.21 o
  -7   2  20      699.48      709.22     15.91 o
  -6   2  20       14.71       11.50      5.98 o
  -5   2  20      127.71      143.98      8.84 o
  -4   2  20       50.27       49.09      6.69 o
  -3   2  20      113.65      122.29      8.23 o
  -2   2  20     1059.80     1092.61     17.86 o
  -1   2  20     1791.62     1773.75     24.09 o
   0   2  20      188.61      187.64      9.73 o
   1   2  20      264.92      242.58     11.98 o
   2   2  20       20.77       20.98      6.23 o
   3   2  20      664.56      633.77     15.44 o
   4   2  20      287.37      296.22     12.23 o
   5   2  20      526.43      547.30     14.90 o
   6   2  20        1.00        5.61      7.58 o
   7   2  20      839.08      906.05     22.21 o
   8   2  20      229.34      251.63     14.18 o
 -10   3  20       88.83       88.03     15.42 o
  -9   3  20      187.08      232.34     19.09 o
  -8   3  20      133.93      118.66     17.72 o
  -7   3  20      237.23      267.95     19.58 o
  -6   3  20      286.77      309.13     19.31 o
  -5   3  20     1145.39     1221.80     45.73 o
  -4   3  20       83.68       83.95      7.83 o
  -3   3  20      105.86       98.32      8.03 o
  -2   3  20     1702.34     1659.34     25.38 o
  -1   3  20       72.63       76.74      7.56 o
   0   3  20        6.70       17.41      6.17 o
   1   3  20     1451.33     1412.32     23.08 o
   2   3  20        0.95       -5.39      5.39 o
   3   3  20      335.99      374.26     12.94 o
   4   3  20       50.23       38.85      7.24 o
   5   3  20      372.54      395.30     13.49 o
   6   3  20       14.38       17.40      7.15 o
   7   3  20      241.68      252.34     13.92 o
  -9   4  20      669.27      720.73     29.86 o
  -8   4  20      496.24      475.58     28.83 o
  -7   4  20      322.05      338.91     36.13 o
  -6   4  20      232.45      261.73     19.86 o
  -5   4  20       23.68       19.02     11.17 o
  -4   4  20      127.99      131.10     14.98 o
  -3   4  20      299.59      334.57     18.92 o
  -2   4  20      940.98      891.34     24.42 o
  -1   4  20      802.56      846.64     20.32 o
   0   4  20       87.92      100.07     10.43 o
   1   4  20        2.24       -2.46      5.85 o
   2   4  20      430.33      443.69     13.67 o
   3   4  20       26.29       27.76      7.22 o
   4   4  20       58.73       55.65      7.87 o
   5   4  20       29.25       13.70      7.13 o
   6   4  20      116.09      125.44      9.93 o
  -8   5  20       78.22       72.95     22.93 o
  -7   5  20        0.16      -10.06     11.17 o
  -6   5  20      768.50      849.40     31.40 o
  -5   5  20      807.60      872.46     30.94 o
  -4   5  20      993.03     1075.24     40.65 o
  -3   5  20      121.67       96.71     15.02 o
  -2   5  20        1.44       13.90     11.48 o
  -1   5  20      113.81      110.92     10.32 o
   0   5  20      456.17      490.21     16.85 o
   1   5  20       77.41       68.93      9.44 o
   2   5  20      515.67      513.45     16.92 o
   3   5  20        9.35        2.57      7.89 o
   4   5  20      117.75      155.30     11.58 o
  -5   6  20      341.72      362.69     33.35 o
  -4   6  20      221.59      213.15     18.91 o
  -3   6  20      123.38      136.26     16.19 o
  -2   6  20      248.03      230.10     22.93 o
  -1   6  20      143.85      163.28     22.58 o
   0   6  20      865.99      892.04     24.72 o
   1   6  20       94.87      105.76     10.63 o
 -11   0  21      153.00       89.63     23.62 o
  -9   0  21     1591.40     1634.20     33.81 o
  -7   0  21      749.96      764.54     22.15 o
  -5   0  21      919.31      885.05     23.26 o
  -3   0  21     2173.93     2193.99     39.84 o
  -1   0  21      391.45      378.24     16.56 o
   1   0  21     1384.46     1365.00     29.55 o
   3   0  21      754.23      843.24     48.64 o
   5   0  21      349.33      311.50     20.88 o
   7   0  21      336.73      325.86     21.86 o
 -10   1  21       89.06       95.30     12.49 o
  -9   1  21      138.16      153.13     10.87 o
  -8   1  21      316.50      335.06     26.91 o
  -7   1  21      716.93      703.88     16.48 o
  -6   1  21      537.00      541.37     13.01 o
  -5   1  21       71.93       74.34      7.19 o
  -4   1  21       32.27       25.24      5.89 o
  -3   1  21      634.39      604.50     13.75 o
  -2   1  21      139.85      130.59      8.15 o
  -1   1  21      850.96      851.64     16.10 o
   0   1  21     1064.35     1059.11     20.18 o
   1   1  21     1012.11     1027.55     18.06 o
   2   1  21       67.21       81.69     15.12 o
   3   1  21       53.96       40.45      7.26 o
   4   1  21       26.06       17.74      7.06 o
   5   1  21      257.38      295.36     14.48 o
   6   1  21       88.75       94.97     10.57 o
   7   1  21      289.95      282.16     14.76 o
 -10   2  21      869.11      908.34     32.60 o
  -9   2  21      286.64      261.89     21.89 o
  -8   2  21      935.44      965.32     25.79 o
  -7   2  21       37.34       35.29      7.37 o
  -6   2  21        0.39        8.67      6.50 o
  -5   2  21      309.28      317.31     12.16 o
  -4   2  21      566.98      576.50     17.48 o
  -3   2  21        2.13        1.18      5.57 o
  -2   2  21     1537.99     1541.42     22.57 o
  -1   2  21       12.36        0.58      5.42 o
   0   2  21       78.10       85.06      9.20 o
   1   2  21       23.35       22.11      6.50 o
   2   2  21      858.03      882.06     18.41 o
   3   2  21      108.89      102.42     10.30 o
   4   2  21     1043.30     1066.38     21.05 o
   5   2  21       44.09       27.34      7.20 o
   6   2  21       33.52       36.77      8.87 o
   7   2  21      247.30      234.31     19.40 o
  -9   3  21        4.01       -1.52     18.41 o
  -8   3  21      511.40      533.36     32.31 o
  -7   3  21      320.12      273.02     19.98 o
  -6   3  21     1629.22     1700.59     46.55 o
  -5   3  21        0.91       -0.61      6.76 o
  -4   3  21      124.74      108.94      9.63 o
  -3   3  21      300.64      298.73     13.96 o
  -2   3  21      388.52      384.81     13.91 o
  -1   3  21       78.96       89.12      8.31 o
   0   3  21     2140.28     2108.67     30.66 o
   1   3  21       32.08       44.17      7.20 o
   2   3  21      106.85      116.44      9.03 o
   3   3  21       17.50       16.76      6.74 o
   4   3  21      409.28      448.66     18.01 o
   5   3  21       69.80       68.79      8.54 o
   6   3  21     1430.80     1424.21     28.47 o
  -8   4  21     1396.49     1619.68     46.20 o
  -7   4  21        4.29       12.97     12.35 o
  -6   4  21      101.74       86.73     15.02 o
  -5   4  21      736.97      735.43     32.66 o
  -4   4  21     1109.20     1144.68     35.60 o
  -3   4  21      685.65      633.69     32.42 o
  -2   4  21       85.36       83.30      9.53 o
  -1   4  21      125.55      137.44     10.87 o
   0   4  21      201.25      176.46     11.94 o
   1   4  21      226.90      244.63     11.58 o
   2   4  21      259.20      285.89     12.31 o
   3   4  21      337.83      341.80     13.75 o
   4   4  21        8.68        5.27      7.07 o
  -5   5  21     1105.82     1099.70     35.36 o
  -4   5  21      718.80      713.23     28.44 o
  -3   5  21        2.23        7.77     11.97 o
  -2   5  21        6.28       25.71     17.72 o
  -1   5  21     1944.28     1887.74     38.00 o
   0   5  21      128.09      126.59     10.93 o
   1   5  21      151.54      168.37     12.04 o
   2   5  21        6.77       -0.32      7.75 o
  -8   0  22      589.71      631.01     20.62 o
  -6   0  22      206.17      201.88     13.89 o
  -4   0  22     1431.21     1479.01     31.54 o
  -2   0  22      605.36      612.53     20.17 o
   0   0  22      418.03      452.19     22.30 o
   2   0  22     3154.21     3064.33     52.42 o
   4   0  22       13.74       18.74     11.05 o
   6   0  22      124.67      145.21     23.62 o
  -9   1  22      191.34      190.47     13.06 o
  -8   1  22      201.86      209.63     11.08 o
  -7   1  22      414.05      435.77     17.61 o
  -6   1  22        6.19        5.95      6.21 o
  -5   1  22        3.34        3.46      8.59 o
  -4   1  22        6.17        5.27      5.99 o
  -3   1  22      805.41      805.66     15.93 o
  -2   1  22     1136.96     1109.48     19.14 o
  -1   1  22     1532.33     1525.27     22.92 o
   0   1  22      533.44      573.19     13.92 o
   1   1  22      584.36      594.32     15.77 o
   2   1  22       39.43       60.31      8.06 o
   3   1  22       70.92       63.89      8.06 o
   4   1  22      196.47      215.96     14.04 o
   5   1  22      471.62      486.44     17.28 o
  -8   2  22       70.39       65.32     13.52 o
  -7   2  22        2.28       -3.41      6.86 o
  -6   2  22       54.57       72.20      8.32 o
  -5   2  22      926.17     1021.84     19.37 o
  -4   2  22      125.12      136.29      8.58 o
  -3   2  22       14.75       38.47      6.87 o
  -2   2  22      582.78      605.19     15.59 o
  -1   2  22      142.69      135.42      8.58 o
   0   2  22        9.95       18.15      6.94 o
   1   2  22      832.81      813.18     18.30 o
   2   2  22      432.61      402.63     14.01 o
   3   2  22      763.70      810.91     18.44 o
   4   2  22      107.91      129.08     10.02 o
   5   2  22        0.18       10.05      8.28 o
  -7   3  22     1898.38     1930.01     49.12 o
  -6   3  22       66.39       59.06     14.00 o
  -5   3  22       40.63       40.11      8.57 o
  -4   3  22       83.43       76.89      8.50 o
  -3   3  22       26.90       37.65      8.61 o
  -2   3  22       75.21       80.19      8.60 o
  -1   3  22     1923.27     1955.93     34.52 o
   0   3  22      512.28      467.48     14.50 o
   1   3  22     1044.57     1012.21     20.28 o
   2   3  22       63.43       70.92      9.66 o
   3   3  22      765.23      780.18     21.37 o
   4   3  22        9.06       20.89      7.61 o
  -5   4  22      401.84      431.45     25.27 o
  -4   4  22      646.31      654.95     27.89 o
  -3   4  22      148.53      164.24     12.05 o
  -2   4  22        6.53        1.87      7.82 o
  -1   4  22       12.00       24.87      8.56 o
   0   4  22      250.67      232.89     13.45 o
   1   4  22      377.44      393.05     16.05 o
   2   4  22      160.51      159.74     10.59 o
  -7   0  23      336.81      342.71     17.74 o
  -5   0  23      165.46      157.55     13.19 o
  -3   0  23      163.46      147.82     14.37 o
  -1   0  23     4197.29     4115.56     65.11 o
   1   0  23      888.43      979.75     26.33 o
   3   0  23       66.73       35.51     13.01 o
  -7   1  23      103.12      117.32      8.85 o
  -6   1  23       69.98       71.72      8.00 o
  -5   1  23        8.71        1.97      6.46 o
  -4   1  23      221.27      223.55     10.46 o
  -3   1  23      427.65      453.31     12.94 o
  -2   1  23        4.21       20.09      6.33 o
  -1   1  23      820.79      848.28     17.05 o
   0   1  23      199.57      207.33     10.30 o
   1   1  23      277.95      282.80     13.27 o
   2   1  23       69.40       70.52      8.61 o
   3   1  23      490.58      531.31     15.77 o
  -6   2  23      355.29      337.79     12.33 o
  -5   2  23        1.82       -6.02      6.02 o
  -4   2  23        6.91       15.54      6.67 o
  -3   2  23        1.92        8.06      6.27 o
  -2   2  23      158.73      161.98      9.48 o
  -1   2  23       11.49       24.48      7.56 o
   0   2  23     1579.16     1696.47     27.81 o
   1   2  23       73.82       90.81      9.19 o
   2   2  23      636.40      607.02     16.50 o
  -4   3  23      164.51      190.54     12.71 o
  -3   3  23        5.84        4.85      8.26 o
  -2   3  23      290.64      294.81     12.90 o
  -1   3  23        5.28        1.66      7.79 o
   0   3  23      527.26      505.39     15.19 o
   1   3  23        6.22       23.33     23.62 o
  -4   0  24      117.44      127.84     22.93 o
  -2   0  24       59.58       78.39     11.76 o
   0   0  24      827.51      810.84     43.08 o
  -3   1  24      184.07      183.17     20.50 o
  -2   1  24      855.15      920.26     20.25 o
  -1   1  24       26.49       33.42     12.75 o
 
